# Supplementary material for: Analysis of the genomes of a male-killing Spiroplasma and its co-infecting Rickettsia reveals a case of concerted genome expansion
Source: Microb Genom. 2026 Jul 16;12(7):001766. doi: 10.1099/mgen.0.001766 (PMC13375240; doi:10.1099/mgen.0.001766)
Supplement: Supplementary Material 2. [file mgen-12-01766-s002.xlsx]

## Sheet: Table S1 - sMd BAKTA
Sequence Id	Type	Start	Stop	Strand	Locus Tag	Gene	Product	DbXrefs
sMd_main_chr	cds	2	379	-	LJDOFN_00005		hypothetical protein	SO:0001217, UniRef:UniRef50_UPI001C048822
sMd_main_chr	cds	571	681	-	LJDOFN_00010		hypothetical protein
sMd_main_chr	cds	907	1878	+	LJDOFN_00015		hypothetical protein
sMd_main_chr	cds	2412	3371	+	LJDOFN_00020		IS1595 family transposase	SO:0001217, UniRef:UniRef50_A0A2S8NQJ4, UniRef:UniRef90_A0A2S8NQJ4
sMd_main_chr	cds	4053	4406	-	LJDOFN_00025		hypothetical protein
sMd_main_chr	cds	4540	5160	+	LJDOFN_00030		DUF2479 domain-containing protein	SO:0001217, UniRef:UniRef50_A0A3S0RSI2
sMd_main_chr	cds	5160	5525	+	LJDOFN_00035		hypothetical protein	SO:0001217, UniRef:UniRef50_A0A3S0YP67
sMd_main_chr	cds	5515	5634	+	LJDOFN_00040		(pseudo) Plectrovirus-related protein	SO:0001217, UniRef:UniRef50_A0A1J0Z2N4, UniRef:UniRef90_A0A432ZUN4
sMd_main_chr	cds	5723	6841	+	LJDOFN_00045		hypothetical protein
sMd_main_chr	cds	7210	7707	-	LJDOFN_00050		Spiroplasmavirus-related protein	SO:0001217, UniRef:UniRef50_A0A4D8RJ93
sMd_main_chr	cds	7778	10009	-	LJDOFN_00055		hypothetical protein	PFAM:PF00840.24, PFAM:PF02191.20, SO:0001217, UniRef:UniRef50_UPI001C047266
sMd_main_chr	cds	10925	12076	+	LJDOFN_00060		ISLre2 family transposase	SO:0001217, UniRef:UniRef50_A0A1J0Z2V6
sMd_main_chr	cds	12084	12266	+	LJDOFN_00065	lisH	(pseudo) LisH domain-containing protein	SO:0001217, UniRef:UniRef50_A0A2S8NPZ8, UniRef:UniRef90_UPI00209CC2F2
sMd_main_chr	cds	12412	12675	-	LJDOFN_00070		hypothetical protein
sMd_main_chr	cds	12868	13059	-	LJDOFN_00075		hypothetical protein
sMd_main_chr	cds	13245	13367	+	LJDOFN_00080		hypothetical protein
sMd_main_chr	cds	13364	13939	-	LJDOFN_00085		DUF3688 domain-containing protein	SO:0001217, UniRef:UniRef50_Q14QP6, UniRef:UniRef90_UPI000C75A85A
sMd_main_chr	cds	13932	14237	-	LJDOFN_00090		Spiroplasmavirus-related protein	SO:0001217, UniRef:UniRef50_A0A4D8RCC4, UniRef:UniRef90_A0A4D8RCC4
sMd_main_chr	cds	14248	14484	-	LJDOFN_00095		Capsid protein	RefSeq:WP_004028554.1, SO:0001217, UniParc:UPI000239FDC2, UniRef:UniRef100_A0A4D8RBV3, UniRef:UniRef50_Q76TT7, UniRef:UniRef90_A0A3S0T844
sMd_main_chr	cds	14584	14937	-	LJDOFN_00100		Spiroplasmavirus-related protein	SO:0001217, UniRef:UniRef50_P15896, UniRef:UniRef90_A0A3S0R7W2
sMd_main_chr	cds	14930	15649	-	LJDOFN_00105		Spiroplasmavirus-related protein	SO:0001217, UniRef:UniRef50_A0A0K2JIV0
sMd_main_chr	cds	15706	15957	-	LJDOFN_00110		(pseudo) Plectrovirus spv1-c74 orf 2 n-terminal and c-terminal truncated transmembrane protein	SO:0001217, UniRef:UniRef50_Q14L87, UniRef:UniRef50_UPI001F4D91B0, UniRef:UniRef90_UPI0020A01922
sMd_main_chr	cds	15957	16160	-	LJDOFN_00115		Spiroplasmavirus-related protein	SO:0001217, UniRef:UniRef50_Q88426, UniRef:UniRef90_A0A4D8RMD8
sMd_main_chr	cds	16163	16312	-	LJDOFN_00120		Plectrovirus-related protein	SO:0001217, UniRef:UniRef50_A0A2P6F8C0
sMd_main_chr	cds	16337	16702	-	LJDOFN_00125		Spiroplasmavirus-related protein	SO:0001217, UniRef:UniRef50_Q14NE5, UniRef:UniRef90_A0A4D8RUU4
sMd_main_chr	cds	16825	17259	-	LJDOFN_00130		Spiroplasmavirus-related protein	SO:0001217, UniRef:UniRef50_P15895, UniRef:UniRef90_A0A4D8RCJ2
sMd_main_chr	cds	17290	17565	-	LJDOFN_00135		hypothetical protein	SO:0001217, UniRef:UniRef50_UPI001F4D91B0
sMd_main_chr	cds	17589	17849	-	LJDOFN_00140		hypothetical protein
sMd_main_chr	cds	18160	18387	-	LJDOFN_00145		Spiroplasmavirus-related protein	SO:0001217, UniRef:UniRef50_A0A2P6FD37, UniRef:UniRef90_A0A4D8RH43
sMd_main_chr	cds	18671	18781	-	LJDOFN_00150		hypothetical protein	SO:0001217, UniRef:UniRef50_A0A2P6FDX6, UniRef:UniRef90_A0A2P6FDX6
sMd_main_chr	cds	19085	19252	+	LJDOFN_00155		(pseudo) hypothetical protein	SO:0001217, UniRef:UniRef50_A0A2P6F8A0, UniRef:UniRef50_UPI001F4D084E, UniRef:UniRef90_A0A2P6F8A0
sMd_main_chr	cds	19507	20121	-	LJDOFN_00160		Ribulose-phosphate 3-epimerase	SO:0001217, UniRef:UniRef50_A0A0C2ZMI2
sMd_main_chr	cds	20114	20338	-	LJDOFN_00165		hypothetical protein	SO:0001217, UniRef:UniRef50_UPI001F53F45E
sMd_main_chr	cds	20344	21147	-	LJDOFN_00170		PTS transporter subunit IIC	SO:0001217, UniRef:UniRef50_UPI00089DCE3F
sMd_main_chr	cds	21580	22137	-	LJDOFN_00175		hypothetical protein	SO:0001217, UniRef:UniRef50_A0A0K2JGX1
sMd_main_chr	cds	22572	22787	-	LJDOFN_00180	yneF	UPF0154 protein	COG:COG3763, COG:S, RefSeq:WP_114564239.1, SO:0001217, UniParc:UPI000DF5E5C6, UniRef:UniRef100_A0A345DM20, UniRef:UniRef50_Q6KHJ9, UniRef:UniRef90_R4UIV5
sMd_main_chr	cds	23211	23444	-	LJDOFN_00185		IS30 family transposase	SO:0001217, UniRef:UniRef50_A0A2S8NQA1
sMd_main_chr	cds	23529	23654	-	LJDOFN_00190		hypothetical protein
sMd_main_chr	cds	23804	23956	-	LJDOFN_00195		hypothetical protein
sMd_main_chr	cds	23920	24192	-	LJDOFN_00200		Helix-turn-helix domain-containing protein	SO:0001217, UniRef:UniRef50_A0A432ZV77
sMd_main_chr	cds	24433	25155	+	LJDOFN_00205		transposase	SO:0001217, UniRef:UniRef50_UPI001C03B7DB
sMd_main_chr	cds	25524	25826	+	LJDOFN_00210		(pseudo) Spiroplasma plectrovirus-related protein	SO:0001217, UniRef:UniRef50_A0A0K2JH90, UniRef:UniRef50_A0A2P6F8H5, UniRef:UniRef90_A0A345DNA4
sMd_main_chr	cds	25819	27279	+	LJDOFN_00215		PBSX family phage terminase large subunit	SO:0001217, UniRef:UniRef50_W0GPI8, UniRef:UniRef90_A0A432ZV87
sMd_main_chr	cds	27252	27557	+	LJDOFN_00220		Adhesin P12	SO:0001217, UniRef:UniRef50_A0A2P6F9F7, UniRef:UniRef90_A0A2P6F9F7
sMd_main_chr	cds	27550	28938	+	LJDOFN_00225		Adhesin P54	SO:0001217, UniRef:UniRef50_A0A2P6FF31, UniRef:UniRef90_A0A2P6FA19
sMd_main_chr	cds	29041	29619	+	LJDOFN_00230		hypothetical protein	SO:0001217, UniRef:UniRef50_A0A433ESZ6, UniRef:UniRef90_A0A433ESZ6
sMd_main_chr	cds	30047	30961	+	LJDOFN_00235		hypothetical protein
sMd_main_chr	cds	31039	31998	+	LJDOFN_00240		IS1595 family transposase	SO:0001217, UniRef:UniRef50_A0A2S8NQJ4, UniRef:UniRef90_A0A2S8NQJ4
sMd_main_chr	cds	32094	32540	-	LJDOFN_00245		(pseudo) Adhesin P58	SO:0001217, UniRef:UniRef50_A0A345DM49, UniRef:UniRef90_A0A345DM49
sMd_main_chr	cds	32485	33336	-	LJDOFN_00250		(pseudo) Adhesin P58	SO:0001217, UniRef:UniRef50_A0A5B8XJ17, UniRef:UniRef50_UPI0011BB5E42, UniRef:UniRef90_A0A5B8XJ17, UniRef:UniRef90_UPI0011BB5E42
sMd_main_chr	cds	33336	33728	-	LJDOFN_00255		Adhesin P54	SO:0001217, UniRef:UniRef50_A0A0K2JI39, UniRef:UniRef90_A0A345DM51
sMd_main_chr	cds	34074	34940	+	LJDOFN_00260		hypothetical protein
sMd_main_chr	cds	35213	36013	-	LJDOFN_00265		IS1595 family transposase	SO:0001217, UniRef:UniRef50_A0A2S8NQJ4, UniRef:UniRef90_A0A2S8NQJ4
sMd_main_chr	cds	36249	37115	-	LJDOFN_00270		hypothetical protein
sMd_main_chr	cds	37461	37853	+	LJDOFN_00275		Adhesin P54	SO:0001217, UniRef:UniRef50_A0A0K2JI39, UniRef:UniRef90_A0A345DM51
sMd_main_chr	cds	37853	38704	+	LJDOFN_00280		(pseudo) Adhesin P58	SO:0001217, UniRef:UniRef50_A0A5B8XJ17, UniRef:UniRef50_UPI0011BB5E42, UniRef:UniRef90_A0A5B8XJ17, UniRef:UniRef90_UPI0011BB5E42
sMd_main_chr	cds	38649	39095	+	LJDOFN_00285		(pseudo) Adhesin P58	SO:0001217, UniRef:UniRef50_A0A345DM49, UniRef:UniRef90_A0A345DM49
sMd_main_chr	cds	39191	40150	-	LJDOFN_00290		IS1595 family transposase	SO:0001217, UniRef:UniRef50_A0A2S8NQJ4, UniRef:UniRef90_A0A2S8NQJ4
sMd_main_chr	cds	40462	40635	+	LJDOFN_00295		hypothetical protein	SO:0001217, UniRef:UniRef50_Q14KH4, UniRef:UniRef90_Q14KH4
sMd_main_chr	cds	40640	40849	+	LJDOFN_00300		hypothetical protein
sMd_main_chr	cds	41141	41743	-	LJDOFN_00305		transposase	SO:0001217, UniRef:UniRef50_UPI001C03B7DB
sMd_main_chr	cds	41931	42044	-	LJDOFN_00310		(pseudo) hypothetical protein	SO:0001217, UniRef:UniRef50_UPI001C05B670, UniRef:UniRef90_UPI001C05322A
sMd_main_chr	cds	42197	42415	+	LJDOFN_00315		hypothetical protein
sMd_main_chr	cds	42650	43312	+	LJDOFN_00320		(pseudo) Transmembrane protein	SO:0001217, UniRef:UniRef50_A0A6M5JL00, UniRef:UniRef90_A0A6M5JL00
sMd_main_chr	cds	43313	43618	+	LJDOFN_00325		hypothetical protein	SO:0001217, UniRef:UniRef50_UPI0011BA7966
sMd_main_chr	cds	43805	43999	+	LJDOFN_00330		hypothetical protein
sMd_main_chr	cds	44002	44139	+	LJDOFN_00335		(pseudo) Plectrovirus-related protein	SO:0001217, UniRef:UniRef50_Q14KH5, UniRef:UniRef90_Q14KH5
sMd_main_chr	cds	44167	44301	+	LJDOFN_00340		(pseudo) Plectrovirus-related protein	SO:0001217, UniRef:UniRef50_Q14KH5, UniRef:UniRef90_Q14KH5
sMd_main_chr	cds	44370	44840	+	LJDOFN_00345		hypothetical protein	SO:0001217, UniRef:UniRef50_A0A0K2JHI9, UniRef:UniRef90_A0A0K2JHI9
sMd_main_chr	cds	44844	45698	+	LJDOFN_00350		(pseudo) hypothetical protein	SO:0001217, UniRef:UniRef50_A0A2P6FCF4, UniRef:UniRef50_UPI0011BBE8DE, UniRef:UniRef90_A0A2P6FCF4, UniRef:UniRef90_UPI0011BBE8DE
sMd_main_chr	cds	45679	46248	+	LJDOFN_00355		hypothetical protein
sMd_main_chr	cds	46211	46774	+	LJDOFN_00360		hypothetical protein	SO:0001217, UniRef:UniRef50_A0A2P6FC82
sMd_main_chr	cds	47116	47703	-	LJDOFN_00365		(pseudo) Spiroplasmavirus-related protein	SO:0001217, UniRef:UniRef50_A0A0K2JEV1, UniRef:UniRef90_A0A0K2JEV1
sMd_main_chr	cds	47763	48008	+	LJDOFN_00370		DUF3688 domain-containing protein	SO:0001217, UniRef:UniRef50_A0A432ZVV5, UniRef:UniRef90_A0A432ZVV5
sMd_main_chr	cds	48160	49182	+	LJDOFN_00375		Adhesin P54	SO:0001217, UniRef:UniRef50_A0A432ZWB2, UniRef:UniRef90_A0A432ZWB2
sMd_main_chr	cds	49182	52091	+	LJDOFN_00380		Adhesin P123	SO:0001217, UniRef:UniRef50_A0A5B8XHW2
sMd_main_chr	cds	52111	52614	-	LJDOFN_00385		Lipoprotein	SO:0001217, UniRef:UniRef50_A0A2S8NQY2
sMd_main_chr	cds	52946	53284	+	LJDOFN_00390		Transmembrane protein	SO:0001217, UniRef:UniRef50_A0A0K2JGA8
sMd_main_chr	cds	53305	53985	+	LJDOFN_00395		(pseudo) Adhesin P123	SO:0001217, UniRef:UniRef50_A0A345DPB1, UniRef:UniRef90_A0A345DMI9
sMd_main_chr	cds	53995	54711	+	LJDOFN_00400		hypothetical protein
sMd_main_chr	cds	54949	55101	+	LJDOFN_00405		S1 motif domain-containing protein	SO:0001217, UniRef:UniRef50_W6ALC9
sMd_main_chr	cds	55382	56302	+	LJDOFN_00410		IS1595 family transposase	SO:0001217, UniRef:UniRef50_A0A2S8NQJ4, UniRef:UniRef90_A0A2S8NQJ4
sMd_main_chr	cds	56544	57608	-	LJDOFN_00415		Spiroplasmavirus-related protein	SO:0001217, UniRef:UniRef50_A0A1J0Z3R0, UniRef:UniRef90_A0A0K2JIR9
sMd_main_chr	cds	57649	58671	-	LJDOFN_00420		nicotinate phosphoribosyltransferase	EC:6.3.4.21, KEGG:K00763, SO:0001217, UniRef:UniRef50_A0A063CU31, UniRef:UniRef90_A0A0K2JIQ6
sMd_main_chr	cds	58658	59197	-	LJDOFN_00425		Phenylalanine--tRNA ligase beta subunit	SO:0001217, UniRef:UniRef50_A0A2P6FAJ7
sMd_main_chr	cds	59200	59943	-	LJDOFN_00430		(pseudo) Glutamyl aminopeptidase	SO:0001217, UniRef:UniRef50_W0GS86, UniRef:UniRef90_A0A1J0Z2Z3
sMd_main_chr	cds	59889	60266	-	LJDOFN_00435		(pseudo) M42 glutamyl aminopeptidase	SO:0001217, UniRef:UniRef50_UPI001F4DDB5B, UniRef:UniRef90_UPI001F4DDB5B
sMd_main_chr	cds	60567	61409	+	LJDOFN_00440	degV	DegV family EDD domain-containing protein	SO:0001217, UniRef:UniRef50_W0GMM1, UniRef:UniRef90_Q14Q57
sMd_main_chr	cds	61425	62282	+	LJDOFN_00445	degV	DegV family protein	SO:0001217, UniRef:UniRef50_W0GQQ3, UniRef:UniRef90_A0A0K2JJB5
sMd_main_chr	tRNA	62338	62430	-	LJDOFN_00450	trnS	tRNA-Ser(cga)	SO:0000269
sMd_main_chr	tRNA	62441	62515	-	LJDOFN_00455	trnW	tRNA-Trp(cca)	SO:0000271
sMd_main_chr	tRNA	62600	62675	-	LJDOFN_00460		tRNA-Xxx
sMd_main_chr	cds	62747	63232	-	LJDOFN_00465		Fur family transcriptional regulator	SO:0001217, UniRef:UniRef50_W0GS11, UniRef:UniRef90_Q14Q59
sMd_main_chr	cds	63247	63471	-	LJDOFN_00470		Acyl carrier protein	SO:0001217, UniRef:UniRef50_W0GME2, UniRef:UniRef90_A0A345DRU8
sMd_main_chr	cds	63750	63935	-	LJDOFN_00475		(pseudo) Spiroplasmavirus-related protein	SO:0001217, UniRef:UniRef50_A0A4D8RCF1, UniRef:UniRef90_A0A4D8RCF1
sMd_main_chr	cds	64131	64376	-	LJDOFN_00480		(pseudo) hypothetical protein	SO:0001217, UniRef:UniRef50_UPI0020A3E160, UniRef:UniRef90_UPI0020A3E160
sMd_main_chr	cds	64608	65477	-	LJDOFN_00485		IS30 family transposase	GO:0004803, SO:0001217, UniRef:UniRef50_A0A0K2JGH6, UniRef:UniRef90_A0A0K2JGH6
sMd_main_chr	cds	65818	66231	+	LJDOFN_00490		Spiroplasmavirus-related protein	SO:0001217, UniRef:UniRef50_A0A4D8RJ93
sMd_main_chr	cds	66496	67176	-	LJDOFN_00495		Plectrovirus spv1-r8a2b orf 1 n-terminal and c-terminal truncated protein	SO:0001217, UniRef:UniRef50_Q14MM6
sMd_main_chr	cds	67346	68077	-	LJDOFN_00500		DDE-type integrase/transposase/recombinase	SO:0001217, UniRef:UniRef50_Q14NV9, UniRef:UniRef90_UPI001F4C6A15
sMd_main_chr	cds	68909	69649	+	LJDOFN_00505		Methyltransferase	SO:0001217, UniRef:UniRef50_Q14LX6
sMd_main_chr	cds	69653	70153	+	LJDOFN_00510		ECF transporter S component	SO:0001217, UniRef:UniRef50_A0A1J0Z3W7
sMd_main_chr	cds	70175	70834	+	LJDOFN_00515		hypothetical protein
sMd_main_chr	cds	70842	71546	+	LJDOFN_00520		hypothetical protein
sMd_main_chr	cds	71548	72240	+	LJDOFN_00525		hypothetical protein
sMd_main_chr	cds	72186	72362	+	LJDOFN_00530		hypothetical protein
sMd_main_chr	cds	72372	72710	+	LJDOFN_00535		HNH domain-containing protein	SO:0001217, UniRef:UniRef50_A0A432ZY51, UniRef:UniRef90_A0A432ZY51
sMd_main_chr	cds	72777	72899	+	LJDOFN_00540		Plectrovirus-related protein	SO:0001217, UniRef:UniRef50_Q14MU8
sMd_main_chr	cds	72912	73199	+	LJDOFN_00545		hypothetical protein	SO:0001217, UniRef:UniRef50_A0A2P6FGE5
sMd_main_chr	cds	73192	73365	+	LJDOFN_00550		Spiroplasmavirus-related protein	SO:0001217, UniRef:UniRef50_A0A0K2JHX0
sMd_main_chr	cds	73367	73564	+	LJDOFN_00555		Plectrovirus-related protein	SO:0001217, UniRef:UniRef50_Q14N62
sMd_main_chr	cds	73580	73717	+	LJDOFN_00560		hypothetical protein	SO:0001217, UniRef:UniRef50_A0A0C2EIU8
sMd_main_chr	cds	73720	74016	+	LJDOFN_00565		Spiroplasma plectrovirus-related protein	SO:0001217, UniRef:UniRef50_A0A345DN08
sMd_main_chr	cds	74016	74426	+	LJDOFN_00570		hypothetical protein	SO:0001217, UniRef:UniRef50_A0A2P6FFE9
sMd_main_chr	cds	74779	75279	+	LJDOFN_00575		Spiroplasmavirus-related protein	SO:0001217, UniRef:UniRef50_A0A0K2JIU8
sMd_main_chr	cds	75292	75462	+	LJDOFN_00580		hypothetical protein	SO:0001217, UniRef:UniRef50_UPI0013155011
sMd_main_chr	cds	75464	75967	+	LJDOFN_00585		hypothetical protein
sMd_main_chr	cds	76123	76623	+	LJDOFN_00590		Restriction endonuclease type IV Mrr domain-containing protein	SO:0001217, UniRef:UniRef50_A0A345DLX9
sMd_main_chr	cds	76820	77281	+	LJDOFN_00595		hypothetical protein	SO:0001217, UniRef:UniRef50_A0A3S0TM80, UniRef:UniRef90_A0A3S0TM80
sMd_main_chr	cds	77333	79033	+	LJDOFN_00600		Terminase large subunit	SO:0001217, UniRef:UniRef50_A0A0K2JIX7, UniRef:UniRef90_A0A3S0R7Y3
sMd_main_chr	cds	79082	80338	+	LJDOFN_00605		phage portal protein	GO:0005198, GO:0019068, GO:0044423, SO:0001217, UniRef:UniRef50_A0A432ZWC5, UniRef:UniRef90_A0A432ZWC5
sMd_main_chr	cds	80322	81032	+	LJDOFN_00610		hypothetical protein
sMd_main_chr	cds	81095	82186	+	LJDOFN_00615		(pseudo) phage major capsid protein	GO:0005198, GO:0019068, GO:0044423, KEGG:K06904, SO:0001217, UniRef:UniRef50_A0A3S0T853, UniRef:UniRef90_A0A3S0T853
sMd_main_chr	cds	82438	83397	+	LJDOFN_00620		IS1595 family transposase	SO:0001217, UniRef:UniRef50_A0A2S8NQJ4, UniRef:UniRef90_A0A2S8NQJ4
sMd_main_chr	cds	83717	84043	+	LJDOFN_00625		phage head closure protein	GO:0005198, GO:0019068, GO:0044423, SO:0001217, UniRef:UniRef50_A0A3S0YPS6, UniRef:UniRef90_A0A3S0YPS6
sMd_main_chr	cds	84048	84239	+	LJDOFN_00630		hypothetical protein
sMd_main_chr	cds	84553	84855	+	LJDOFN_00635		Plectrovirus-related protein	SO:0001217, UniRef:UniRef50_A0A0K2JHZ8, UniRef:UniRef90_A0A1J0Z042
sMd_main_chr	cds	84870	85022	+	LJDOFN_00640		Spiroplasmavirus-related protein	RefSeq:WP_158500808.1, SO:0001217, UniParc:UPI000323D95E, UniRef:UniRef100_A0A0K2JI02, UniRef:UniRef50_A0A0K2JI02, UniRef:UniRef90_A0A0K2JI02
sMd_main_chr	cds	85103	85222	+	LJDOFN_00645		hypothetical protein
sMd_main_chr	cds	85341	85505	+	LJDOFN_00650		(pseudo) Plectrovirus-related protein	SO:0001217, UniRef:UniRef50_Q14Q81, UniRef:UniRef50_UPI0013923AA9, UniRef:UniRef90_Q14Q81
sMd_main_chr	cds	85531	85869	+	LJDOFN_00655		Phage protein	SO:0001217, UniRef:UniRef50_A0A345DMJ9, UniRef:UniRef90_UPI0018DCB87C
sMd_main_chr	cds	85903	86241	+	LJDOFN_00660		Spiroplasma plectrovirus-related protein	SO:0001217, UniRef:UniRef50_A0A0K2JIU6, UniRef:UniRef90_A0A345DRH9
sMd_main_chr	cds	86506	86973	+	LJDOFN_00665		Spiroplasmavirus-related protein	SO:0001217, UniRef:UniRef50_A0A0K2JIU8, UniRef:UniRef90_A0A6M5JMF3
sMd_main_chr	cds	86957	87490	+	LJDOFN_00670		Lipoprotein	SO:0001217, UniRef:UniRef50_A0A0K2JJT6, UniRef:UniRef90_A0A6M5JLV7
sMd_main_chr	cds	87506	87757	+	LJDOFN_00675		Spiroplasmavirus-related protein	SO:0001217, UniRef:UniRef50_A0A0K2JIV1
sMd_main_chr	cds	88287	88541	+	LJDOFN_00680		hypothetical protein
sMd_main_chr	cds	88745	89929	+	LJDOFN_00685		Cytosine-specific methyltransferase	SO:0001217, UniRef:UniRef50_A0A0K2JIY9, UniRef:UniRef90_A0A0K2JIY9
sMd_main_chr	cds	90254	90544	+	LJDOFN_00690		Transmembrane protein	SO:0001217, UniRef:UniRef50_A0A1J0Z016, UniRef:UniRef90_A0A1J0Z016
sMd_main_chr	cds	90575	92224	+	LJDOFN_00695		Transmembrane protein	SO:0001217, UniRef:UniRef50_A0A2S8NUN9
sMd_main_chr	cds	92289	92921	+	LJDOFN_00700		Spiroplasmavirus-related protein	SO:0001217, UniRef:UniRef50_A0A0K2JJA6
sMd_main_chr	cds	92980	93333	+	LJDOFN_00705		S1 RNA-binding domain-containing protein	SO:0001217, UniRef:UniRef50_R4U2Q8, UniRef:UniRef90_A0A6I7GVX9
sMd_main_chr	cds	93370	93558	+	LJDOFN_00710		Plectrovirus-related protein	SO:0001217, UniRef:UniRef50_S5MF21, UniRef:UniRef90_A0A6M5JKE2
sMd_main_chr	cds	93575	93769	+	LJDOFN_00715		hypothetical protein
sMd_main_chr	cds	93919	94485	+	LJDOFN_00720		hypothetical protein
sMd_main_chr	cds	94817	95170	+	LJDOFN_00725		Lipoprotein	SO:0001217, UniRef:UniRef50_A0A3S0UMM1
sMd_main_chr	cds	95320	95790	+	LJDOFN_00730		(pseudo) hypothetical protein	SO:0001217, UniRef:UniRef50_A0A2P6FCF6, UniRef:UniRef90_A0A433EQW9
sMd_main_chr	cds	95791	96021	+	LJDOFN_00735		Transmembrane protein	SO:0001217, UniRef:UniRef50_A0A1J0Z3C3, UniRef:UniRef90_A0A1J0Z3C3
sMd_main_chr	cds	96319	96462	+	LJDOFN_00740		hypothetical protein
sMd_main_chr	cds	96669	96872	+	LJDOFN_00745		Plectrovirus-related protein	SO:0001217, UniRef:UniRef50_A0A6M5JL14
sMd_main_chr	cds	96965	97816	+	LJDOFN_00750		Plectrovirus-related protein	SO:0001217, UniRef:UniRef50_A0A1J0Z0R0, UniRef:UniRef90_A0A1J0Z0R0
sMd_main_chr	cds	97756	100398	+	LJDOFN_00755		Adhesin P123	SO:0001217, UniRef:UniRef50_A0A345DQN1, UniRef:UniRef90_A0A6M5JJU3
sMd_main_chr	cds	100452	100670	+	LJDOFN_00760		hypothetical protein
sMd_main_chr	cds	101400	104063	+	LJDOFN_00765		Putative membrane-bound ATPase	SO:0001217, UniRef:UniRef50_A0A0K2JIW3, UniRef:UniRef90_A0A0K2JIW3
sMd_main_chr	cds	104172	104906	+	LJDOFN_00770		Methyltransferase	SO:0001217, UniRef:UniRef50_Q14LX6, UniRef:UniRef90_A0A0K2JIW5
sMd_main_chr	cds	104910	105413	+	LJDOFN_00775		ECF transporter S component	SO:0001217, UniRef:UniRef50_A0A1J0Z3W7, UniRef:UniRef90_A0A6M5JMR2
sMd_main_chr	cds	105431	105676	+	LJDOFN_00780		Plectrovirus-related protein	SO:0001217, UniRef:UniRef50_A0A1J0YYH1, UniRef:UniRef90_A0A1J0YYH1
sMd_main_chr	cds	105698	105820	+	LJDOFN_00785		hypothetical protein
sMd_main_chr	cds	105950	107131	+	LJDOFN_00790		Spiroplasmavirus-related protein	SO:0001217, UniRef:UniRef50_A0A0K2JJB4, UniRef:UniRef90_A0A0K2JJB4
sMd_main_chr	cds	107136	107405	+	LJDOFN_00795		(pseudo) Spiroplasma plectrovirus-related protein	SO:0001217, UniRef:UniRef50_A0A345DQN8, UniRef:UniRef90_UPI002412CD3D
sMd_main_chr	cds	107410	109215	+	LJDOFN_00800	traG	TraG family protein	SO:0001217, UniRef:UniRef50_A0A0K2JJ10, UniRef:UniRef90_A0A0K2JJ10
sMd_main_chr	cds	109610	110605	+	LJDOFN_00805		Cytosine-specific methyltransferase	EC:2.1.1.37, KEGG:K00558, SO:0001217, UniRef:UniRef50_A0A844GW15, UniRef:UniRef90_A0A6M5JLF6
sMd_main_chr	cds	110610	111377	+	LJDOFN_00810		Type II restriction endonuclease	SO:0001217, UniRef:UniRef50_Q5I6E6, UniRef:UniRef90_A0A6M5JPC2
sMd_main_chr	cds	111827	112390	+	LJDOFN_00815		hypothetical protein
sMd_main_chr	cds	112471	112851	-	LJDOFN_00820		Single-stranded DNA-binding protein	SO:0001217, UniRef:UniRef50_A0A1J0Z3P4
sMd_main_chr	cds	113835	116063	-	LJDOFN_00825		hypothetical protein	PFAM:PF07494.15, SO:0001217, UniRef:UniRef50_A0A433EMU9
sMd_main_chr	cds	116311	116658	-	LJDOFN_00830		hypothetical protein
sMd_main_chr	cds	116699	117178	-	LJDOFN_00835		hypothetical protein
sMd_main_chr	cds	117193	117963	-	LJDOFN_00840		AAA domain-containing protein	SO:0001217, UniRef:UniRef50_A0A2S8NPT8, UniRef:UniRef90_A0A3S0RS10
sMd_main_chr	cds	117950	118207	-	LJDOFN_00845		Antitoxin	SO:0001217, UniRef:UniRef50_A0A2S8NSY1
sMd_main_chr	cds	118960	119577	-	LJDOFN_00850		Spiroplasmavirus-related protein	SO:0001217, UniRef:UniRef50_A0A0K2JK09
sMd_main_chr	cds	119697	120521	+	LJDOFN_00855		Transposase	SO:0001217, UniRef:UniRef50_A0A0K2JH80, UniRef:UniRef90_A0A1J0Z354
sMd_main_chr	cds	121166	121351	+	LJDOFN_00860		hypothetical protein
sMd_main_chr	cds	121369	122244	+	LJDOFN_00865		hypothetical protein
sMd_main_chr	cds	122275	122592	+	LJDOFN_00870		hypothetical protein	SO:0001217, UniRef:UniRef50_A0A3S0T7G4, UniRef:UniRef90_A0A3S0T7G4
sMd_main_chr	cds	122805	123848	+	LJDOFN_00875		t-SNARE coiled-coil-like y domain-containing protein	SO:0001217, UniRef:UniRef50_A0A432ZVE4, UniRef:UniRef90_A0A432ZVE4
sMd_main_chr	cds	124000	125340	-	LJDOFN_00880		ISLre2 family transposase	SO:0001217, UniRef:UniRef50_A0A1J0Z2V6
sMd_main_chr	cds	126692	126913	-	LJDOFN_00885		hypothetical protein	SO:0001217, UniRef:UniRef50_A0A3S0T736, UniRef:UniRef90_A0A3S0T736
sMd_main_chr	cds	127377	127991	-	LJDOFN_00890		hypothetical protein	SO:0001217, UniRef:UniRef50_A0A3S0YPW8, UniRef:UniRef90_A0A3S0YPW8
sMd_main_chr	cds	128130	128615	+	LJDOFN_00895		Lipoprotein	SO:0001217, UniRef:UniRef50_A0A3S0SLD9
sMd_main_chr	cds	129157	130263	-	LJDOFN_00900		hypothetical protein
sMd_main_chr	cds	130267	130476	-	LJDOFN_00905		Plectrovirus-related protein	SO:0001217, UniRef:UniRef50_A0A1J0Z2N4
sMd_main_chr	cds	130466	130831	-	LJDOFN_00910		hypothetical protein	SO:0001217, UniRef:UniRef50_A0A3S0YP67, UniRef:UniRef90_A0A3S0YP67
sMd_main_chr	cds	130831	131451	-	LJDOFN_00915		DUF2479 domain-containing protein	SO:0001217, UniRef:UniRef50_A0A3S0RSI2
sMd_main_chr	cds	131585	131938	+	LJDOFN_00920		hypothetical protein
sMd_main_chr	cds	131964	132128	-	LJDOFN_00925		hypothetical protein
sMd_main_chr	cds	132526	134037	-	LJDOFN_00930		hypothetical protein	SO:0001217, UniRef:UniRef50_A0A3S0RDH9
sMd_main_chr	cds	134015	134914	-	LJDOFN_00935		hypothetical protein
sMd_main_chr	cds	134921	136828	-	LJDOFN_00940		hypothetical protein
sMd_main_chr	cds	137041	137358	-	LJDOFN_00945		hypothetical protein	SO:0001217, UniRef:UniRef50_A0A3S0T7G4, UniRef:UniRef90_A0A3S0T7G4
sMd_main_chr	cds	137389	138264	-	LJDOFN_00950		hypothetical protein
sMd_main_chr	cds	138282	138644	-	LJDOFN_00955		hypothetical protein
sMd_main_chr	cds	138651	139049	-	LJDOFN_00960		HK97 gp10 family phage protein	SO:0001217, UniRef:UniRef50_A0A3S0RT54, UniRef:UniRef90_A0A3S0RT54
sMd_main_chr	cds	139054	139380	-	LJDOFN_00965		phage head closure protein	GO:0005198, GO:0019068, GO:0044423, RefSeq:WP_126821069.1, SO:0001217, UniParc:UPI000F88D77C, UniRef:UniRef100_A0A3S0YPS6, UniRef:UniRef50_A0A3S0YPS6, UniRef:UniRef90_A0A3S0YPS6
sMd_main_chr	cds	139350	139667	-	LJDOFN_00970		hypothetical protein	SO:0001217, UniRef:UniRef50_A0A3S0T701, UniRef:UniRef90_A0A3S0T701
sMd_main_chr	cds	139685	141550	-	LJDOFN_00975		phage major capsid protein	GO:0005198, GO:0019068, GO:0044423, KEGG:K06904, SO:0001217, UniRef:UniRef50_A0A3S0T853, UniRef:UniRef90_A0A3S0T853
sMd_main_chr	cds	141534	142790	-	LJDOFN_00980		phage portal protein	GO:0005198, GO:0019068, GO:0044423, SO:0001217, UniRef:UniRef50_A0A432ZWC5, UniRef:UniRef90_A0A432ZWC5
sMd_main_chr	cds	142839	144539	-	LJDOFN_00985		Terminase large subunit	SO:0001217, UniRef:UniRef50_A0A0K2JIX7, UniRef:UniRef90_A0A3S0R7Y3
sMd_main_chr	cds	144543	145010	-	LJDOFN_00990		hypothetical protein	SO:0001217, UniRef:UniRef50_A0A3S0TM80, UniRef:UniRef90_A0A3S0TM80
sMd_main_chr	cds	145058	146023	-	LJDOFN_00995		hypothetical protein
sMd_main_chr	cds	146025	146195	-	LJDOFN_01000		hypothetical protein	SO:0001217, UniRef:UniRef50_UPI0013155011, UniRef:UniRef90_UPI0013155011
sMd_main_chr	cds	146250	146663	-	LJDOFN_01005		Spiroplasmavirus-related protein	SO:0001217, UniRef:UniRef50_A0A0K2JIU8
sMd_main_chr	cds	147053	147157	-	LJDOFN_01010		hypothetical protein
sMd_main_chr	cds	147191	147529	-	LJDOFN_01015		Phage protein	SO:0001217, UniRef:UniRef50_A0A345DMJ9
sMd_main_chr	cds	147531	147668	-	LJDOFN_01020		hypothetical protein	SO:0001217, UniRef:UniRef50_A0A0C2EIU8, UniRef:UniRef90_Q14MC8
sMd_main_chr	cds	147684	147881	-	LJDOFN_01025		Plectrovirus-related protein	SO:0001217, UniRef:UniRef50_Q14N62
sMd_main_chr	cds	147883	148056	-	LJDOFN_01030		Spiroplasmavirus-related protein	SO:0001217, UniRef:UniRef50_A0A0K2JHX0
sMd_main_chr	cds	148183	148371	-	LJDOFN_01035		hypothetical protein
sMd_main_chr	cds	148526	148651	-	LJDOFN_01040		Plectrovirus-related protein	SO:0001217, UniRef:UniRef50_Q14MU8
sMd_main_chr	cds	148718	149011	-	LJDOFN_01045		hypothetical protein
sMd_main_chr	cds	149094	150179	-	LJDOFN_01050		Integrase	SO:0001217, UniRef:UniRef50_Q88419, UniRef:UniRef90_A0A4D8RAR0
sMd_main_chr	cds	150297	150419	+	LJDOFN_01055		hypothetical protein
sMd_main_chr	cds	150513	150620	+	LJDOFN_01060		Lipoprotein	SO:0001217, UniRef:UniRef50_A0A2P6FC40
sMd_main_chr	cds	150601	150933	+	LJDOFN_01065		DUF3688 domain-containing protein	SO:0001217, UniRef:UniRef50_A0A2S8NR20
sMd_main_chr	cds	150955	153126	-	LJDOFN_01070		DUF3688 domain-containing protein	SO:0001217, UniRef:UniRef50_A0A2P6FFH2
sMd_main_chr	cds	153119	153427	-	LJDOFN_01075		Spiroplasmavirus-related protein	SO:0001217, UniRef:UniRef50_A0A4D8RCC4, UniRef:UniRef90_A0A4D8RCC4
sMd_main_chr	cds	153439	153675	-	LJDOFN_01080		Capsid protein	RefSeq:WP_004028554.1, SO:0001217, UniParc:UPI000239FDC2, UniRef:UniRef100_A0A4D8RBV3, UniRef:UniRef50_Q76TT7, UniRef:UniRef90_A0A3S0T844
sMd_main_chr	cds	153694	154128	-	LJDOFN_01085		Spiroplasmavirus-related protein	SO:0001217, UniRef:UniRef50_P15896, UniRef:UniRef90_A0A3S0R7W2
sMd_main_chr	cds	154121	155134	-	LJDOFN_01090		Spiroplasmavirus-related protein	SO:0001217, UniRef:UniRef50_P15893, UniRef:UniRef90_A0A3S0TM67
sMd_main_chr	cds	155134	155337	-	LJDOFN_01095		Spiroplasmavirus-related protein	SO:0001217, UniRef:UniRef50_Q88426, UniRef:UniRef90_A0A4D8RMD8
sMd_main_chr	cds	155340	155489	-	LJDOFN_01100		hypothetical protein
sMd_main_chr	cds	155490	155927	-	LJDOFN_01105		Spiroplasmavirus-related protein	SO:0001217, UniRef:UniRef50_P15895, UniRef:UniRef90_A0A4D8RCJ2
sMd_main_chr	cds	155920	156189	-	LJDOFN_01110		hypothetical protein
sMd_main_chr	cds	156508	156726	-	LJDOFN_01115		Spiroplasmavirus-related protein	SO:0001217, UniRef:UniRef50_A0A2P6FD37, UniRef:UniRef90_A0A4D8RH43
sMd_main_chr	cds	156726	156875	-	LJDOFN_01120		hypothetical protein	SO:0001217, UniRef:UniRef50_P15903, UniRef:UniRef90_A0A3S0TT46
sMd_main_chr	cds	157007	157117	-	LJDOFN_01125		Plectrovirus spv1-c74 orf 14 protein	SO:0001217, UniRef:UniRef50_Q14LW1, UniRef:UniRef90_Q14NT2
sMd_main_chr	cds	157158	157346	-	LJDOFN_01130		hypothetical protein
sMd_main_chr	cds	157405	158166	-	LJDOFN_01135	recT	Recombinase RecT	SO:0001217, UniRef:UniRef50_A0A0K2JIH6
sMd_main_chr	cds	158168	158872	-	LJDOFN_01140		hypothetical protein
sMd_main_chr	cds	159028	159540	-	LJDOFN_01145	flgN	Flagellar protein FlgN	SO:0001217, UniRef:UniRef50_A0A3S0RDG9, UniRef:UniRef90_A0A3S0RDG9
sMd_main_chr	cds	159562	160062	-	LJDOFN_01150		ECF transporter S component	SO:0001217, UniRef:UniRef50_A0A1J0Z3W7
sMd_main_chr	cds	160066	160245	-	LJDOFN_01155		DNA methylase N-4/N-6 domain-containing protein	SO:0001217, UniRef:UniRef50_A0A2S8NQD0
sMd_main_chr	cds	160238	160693	-	LJDOFN_01160		(pseudo) Site-specific DNA-methyltransferase	SO:0001217, UniRef:UniRef50_A0A2S8NRS9, UniRef:UniRef90_A0A6I7GPD9
sMd_main_chr	cds	161704	162066	+	LJDOFN_01165		hypothetical protein
sMd_main_chr	cds	162084	162959	+	LJDOFN_01170		hypothetical protein
sMd_main_chr	cds	162990	163307	+	LJDOFN_01175		hypothetical protein	SO:0001217, UniRef:UniRef50_A0A3S0T7G4, UniRef:UniRef90_A0A3S0T7G4
sMd_main_chr	cds	163520	163801	+	LJDOFN_01180		hypothetical protein
sMd_main_chr	cds	163866	164969	+	LJDOFN_01185		hypothetical protein
sMd_main_chr	cds	164880	165320	-	LJDOFN_01190		hypothetical protein
sMd_main_chr	cds	165433	166332	+	LJDOFN_01195		hypothetical protein
sMd_main_chr	cds	166310	167053	+	LJDOFN_01200		hypothetical protein
sMd_main_chr	cds	166992	167822	+	LJDOFN_01205		hypothetical protein
sMd_main_chr	cds	168141	168407	-	LJDOFN_01210		hypothetical protein
sMd_main_chr	cds	168542	169162	+	LJDOFN_01215		DUF2479 domain-containing protein	SO:0001217, UniRef:UniRef50_A0A3S0RSI2
sMd_main_chr	cds	169162	169368	+	LJDOFN_01220		(pseudo) hypothetical protein	SO:0001217, UniRef:UniRef50_A0A3S0YP67, UniRef:UniRef90_A0A3S0YP67
sMd_main_chr	cds	169517	169738	+	LJDOFN_01225		Plectrovirus-related protein	SO:0001217, UniRef:UniRef50_A0A1J0Z2N4, UniRef:UniRef90_A0A432ZUN4
sMd_main_chr	cds	169728	170840	+	LJDOFN_01230		hypothetical protein
sMd_main_chr	cds	170985	171479	-	LJDOFN_01235		Lipoprotein	SO:0001217, UniRef:UniRef50_A0A3S0SLD9
sMd_main_chr	cds	171484	173541	-	LJDOFN_01240		hypothetical protein
sMd_main_chr	cds	174450	175790	+	LJDOFN_01245		ISLre2 family transposase	SO:0001217, UniRef:UniRef50_A0A1J0Z2V6
sMd_main_chr	cds	176039	176425	+	LJDOFN_01250		hypothetical protein	SO:0001217, UniRef:UniRef50_UPI001C05D8DD
sMd_main_chr	cds	176666	176884	-	LJDOFN_01255		hypothetical protein
sMd_main_chr	cds	176895	177131	-	LJDOFN_01260		Capsid protein	SO:0001217, UniRef:UniRef50_Q76TT7, UniRef:UniRef90_A0A3S0T844
sMd_main_chr	cds	177150	177368	-	LJDOFN_01265		Spiroplasmavirus-related protein	SO:0001217, UniRef:UniRef50_A0A0K2JHT7
sMd_main_chr	cds	177313	177597	-	LJDOFN_01270		Spiroplasmavirus-related protein	SO:0001217, UniRef:UniRef50_A0A0K2JHK8
sMd_main_chr	cds	177582	178604	-	LJDOFN_01275		Spiroplasmavirus-related protein	SO:0001217, UniRef:UniRef50_P15893, UniRef:UniRef90_A0A3S0TM67
sMd_main_chr	cds	178604	178807	-	LJDOFN_01280		Spiroplasmavirus-related protein	SO:0001217, UniRef:UniRef50_Q88426, UniRef:UniRef90_A0A4D8RMD8
sMd_main_chr	cds	178810	178959	-	LJDOFN_01285		hypothetical protein
sMd_main_chr	cds	179628	179930	+	LJDOFN_01290		Plectrovirus-related protein	SO:0001217, UniRef:UniRef50_A0A0K2JHZ8, UniRef:UniRef90_A0A1J0Z042
sMd_main_chr	cds	179945	180097	+	LJDOFN_01295		Spiroplasmavirus-related protein	RefSeq:WP_158500439.1, SO:0001217, UniParc:UPI000654ED8E, UniRef:UniRef100_A0A6M5JKD4, UniRef:UniRef50_A0A0K2JI02, UniRef:UniRef90_A0A0K2JI02
sMd_main_chr	cds	180175	180294	+	LJDOFN_01300		(pseudo) Plectrovirus-related protein	SO:0001217, UniRef:UniRef50_A0A1J0YZH9, UniRef:UniRef90_A0A1J0YZH9
sMd_main_chr	cds	180410	180682	+	LJDOFN_01305		hypothetical protein
sMd_main_chr	cds	180660	180887	+	LJDOFN_01310		Spiroplasma plectrovirus-related protein	SO:0001217, UniRef:UniRef50_A0A345DN08, UniRef:UniRef90_A0A6M5JMZ5
sMd_main_chr	cds	180878	181216	+	LJDOFN_01315		Transposase IS200-like domain-containing protein	SO:0001217, UniRef:UniRef50_A0A0K2JIU6, UniRef:UniRef90_A0A2S8NQN7
sMd_main_chr	cds	181482	181973	+	LJDOFN_01320		Spiroplasma plectrovirus-related protein	SO:0001217, UniRef:UniRef50_A0A0K2JIU8, UniRef:UniRef90_A0A345DSF5
sMd_main_chr	cds	181936	182163	+	LJDOFN_01325		hypothetical protein	SO:0001217, UniRef:UniRef50_UPI00064A4FDA, UniRef:UniRef90_UPI00064A4FDA
sMd_main_chr	cds	182364	182624	-	LJDOFN_01330		hypothetical protein
sMd_main_chr	cds	182816	183343	+	LJDOFN_01335		Lipoprotein	SO:0001217, UniRef:UniRef50_A0A0K2JJT6
sMd_main_chr	cds	183361	183618	+	LJDOFN_01340		Spiroplasmavirus-related protein	SO:0001217, UniRef:UniRef50_A0A0K2JIV1
sMd_main_chr	cds	183814	184776	+	LJDOFN_01345		(pseudo) Cytosine-specific methyltransferase	SO:0001217, UniRef:UniRef50_A0A0K2JIY9, UniRef:UniRef90_A0A0K2JIY9
sMd_main_chr	cds	184739	185071	+	LJDOFN_01350		(pseudo) DNA cytosine methyltransferase	SO:0001217, UniRef:UniRef50_A0A2S8NQ86, UniRef:UniRef90_UPI0018DD7D6D
sMd_main_chr	cds	185074	185265	+	LJDOFN_01355		Plectrovirus-related protein	SO:0001217, UniRef:UniRef50_A0A1J0Z033, UniRef:UniRef90_A0A1J0Z033
sMd_main_chr	cds	185395	185685	+	LJDOFN_01360		Transmembrane protein	SO:0001217, UniRef:UniRef50_A0A1J0Z016
sMd_main_chr	cds	185714	185947	+	LJDOFN_01365	yggT	YggT family protein	SO:0001217, UniRef:UniRef50_A0A2P6FDT8
sMd_main_chr	cds	185940	187361	+	LJDOFN_01370		Transmembrane protein	SO:0001217, UniRef:UniRef50_A0A2S8NUN9, UniRef:UniRef90_A0A2S8NUN9
sMd_main_chr	cds	187427	188089	+	LJDOFN_01375		Spiroplasmavirus-related protein	SO:0001217, UniRef:UniRef50_A0A0K2JJA6
sMd_main_chr	cds	188148	188501	+	LJDOFN_01380		S1 RNA-binding domain-containing protein	SO:0001217, UniRef:UniRef50_R4U2Q8, UniRef:UniRef90_A0A6I7GVX9
sMd_main_chr	cds	188538	188726	+	LJDOFN_01385		Metallothionein	SO:0001217, UniRef:UniRef50_S5MF21
sMd_main_chr	cds	188743	189723	+	LJDOFN_01390		hypothetical protein
sMd_main_chr	cds	190001	190984	+	LJDOFN_01395		Spiroplasmavirus-related protein	SO:0001217, UniRef:UniRef50_A0A0K2JJU4
sMd_main_chr	cds	190975	191205	+	LJDOFN_01400		Transmembrane protein	SO:0001217, UniRef:UniRef50_A0A1J0Z3C3
sMd_main_chr	cds	191448	191669	+	LJDOFN_01405		hypothetical protein	SO:0001217, UniRef:UniRef50_UPI0018DCC02A
sMd_main_chr	cds	191807	192010	+	LJDOFN_01410		Plectrovirus-related protein	SO:0001217, UniRef:UniRef50_A0A6M5JL14, UniRef:UniRef90_UPI0024126638
sMd_main_chr	cds	191993	192184	-	LJDOFN_01415		hypothetical protein
sMd_main_chr	cds	192358	192732	+	LJDOFN_01420		hypothetical protein
sMd_main_chr	cds	192770	196192	+	LJDOFN_01425		ICEF-II	SO:0001217, UniRef:UniRef50_A0A6M5JMG4, UniRef:UniRef90_A0A6M5JMG4
sMd_main_chr	cds	196255	196473	+	LJDOFN_01430		hypothetical protein
sMd_main_chr	cds	196470	196904	-	LJDOFN_01435		hypothetical protein
sMd_main_chr	cds	197238	199901	+	LJDOFN_01440		Putative membrane-bound ATPase	SO:0001217, UniRef:UniRef50_A0A0K2JIW3, UniRef:UniRef90_A0A0K2JIW3
sMd_main_chr	cds	200010	200744	+	LJDOFN_01445		Methyltransferase	SO:0001217, UniRef:UniRef50_Q14LX6, UniRef:UniRef90_A0A0K2JIW5
sMd_main_chr	cds	200780	201088	-	LJDOFN_01450		Plectrovirus-related protein	RefSeq:WP_164028516.1, SO:0001217, UniParc:UPI0013A0A80E, UniRef:UniRef100_A0A6M5JM02, UniRef:UniRef50_A0A6M5JM02, UniRef:UniRef90_A0A6M5JM02
sMd_main_chr	cds	201269	201658	+	LJDOFN_01455		Spiroplasmavirus-related protein	SO:0001217, UniRef:UniRef50_A0A0K2JJC2, UniRef:UniRef90_UPI002412D552
sMd_main_chr	cds	201790	202971	+	LJDOFN_01460		Spiroplasmavirus-related protein	SO:0001217, UniRef:UniRef50_A0A0K2JJB4, UniRef:UniRef90_A0A0K2JJB4
sMd_main_chr	cds	202976	205054	+	LJDOFN_01465	traG	TraG family protein	SO:0001217, UniRef:UniRef50_A0A0K2JJ10, UniRef:UniRef90_A0A0K2JJ10
sMd_main_chr	cds	205413	206543	+	LJDOFN_01470		ISLre2 family transposase	SO:0001217, UniRef:UniRef50_A0A0K2JHZ9, UniRef:UniRef90_A0A6M5JMI5
sMd_main_chr	cds	206619	206795	+	LJDOFN_01475		(pseudo) Spiroplasmavirus-related protein	SO:0001217, UniRef:UniRef50_A0A0K2JGS7, UniRef:UniRef90_A0A1J0Z3K1
sMd_main_chr	cds	207063	207497	-	LJDOFN_01480		Spiroplasmavirus-related protein	SO:0001217, UniRef:UniRef50_P15895, UniRef:UniRef90_A0A4D8RCJ2
sMd_main_chr	cds	207614	207802	-	LJDOFN_01485		(pseudo) hypothetical protein	SO:0001217, UniRef:UniRef50_UPI000A6003AB, UniRef:UniRef50_UPI001F4D91B0, UniRef:UniRef90_UPI001F4D91B0
sMd_main_chr	cds	208108	208335	-	LJDOFN_01490		Spiroplasmavirus-related protein	SO:0001217, UniRef:UniRef50_A0A2P6FD37, UniRef:UniRef90_A0A4D8RH43
sMd_main_chr	cds	208616	208726	-	LJDOFN_01495		Plectrovirus spv1-c74 orf 14 protein	SO:0001217, UniRef:UniRef50_Q14LW1
sMd_main_chr	cds	208803	209762	-	LJDOFN_01500		IS1595 family transposase	SO:0001217, UniRef:UniRef50_A0A2S8NQJ4, UniRef:UniRef90_A0A2S8NQJ4
sMd_main_chr	cds	210045	210587	-	LJDOFN_01505		Spiroplasma plectrovirus-related protein	SO:0001217, UniRef:UniRef50_A0A345DRV4
sMd_main_chr	cds	210644	212068	-	LJDOFN_01510	proS	proline--tRNA ligase	EC:6.1.1.15, GO:0004827, GO:0006433, SO:0001217, UniRef:UniRef50_Q98R27, UniRef:UniRef90_A0A1J0Z342
sMd_main_chr	cds	212072	212758	-	LJDOFN_01515		Acetyltransferase	SO:0001217, UniRef:UniRef50_W0GS94
sMd_main_chr	cds	212818	214356	-	LJDOFN_01520	cls	cardiolipin synthase	EC:2.7.8.-, GO:0008808, GO:0032049, KEGG:K06131, SO:0001217, UniRef:UniRef50_W6APC1, UniRef:UniRef90_A0A2P6FA65
sMd_main_chr	tRNA	214617	214707	-	LJDOFN_01525	trnS	tRNA-Ser(gct)	SO:0000269
sMd_main_chr	cds	214777	216369	-	LJDOFN_01530	ktrB	Potassium uptake protein KtrB	SO:0001217, UniRef:UniRef50_W0GS18, UniRef:UniRef90_A0A0K2JIT6
sMd_main_chr	cds	216473	217174	+	LJDOFN_01535	ktrA	Potassium uptake protein KtrA	SO:0001217, UniRef:UniRef50_W0GMF4, UniRef:UniRef90_Q14L41
sMd_main_chr	cds	217185	218627	-	LJDOFN_01540	gatB	Asp-tRNA(Asn)/Glu-tRNA(Gln) amidotransferase subunit GatB	GO:0016884, SO:0001217, UniRef:UniRef50_P61345, UniRef:UniRef90_A0A0K2JIC5
sMd_main_chr	cds	218630	220096	-	LJDOFN_01545	gatA	Asp-tRNA(Asn)/Glu-tRNA(Gln) amidotransferase subunit GatA	SO:0001217, UniRef:UniRef50_Q14L39, UniRef:UniRef90_Q14L39
sMd_main_chr	cds	220098	220391	-	LJDOFN_01550	gatC	Asp-tRNA(Asn)/Glu-tRNA(Gln) amidotransferase subunit GatC	GO:0006424, GO:0030956, GO:0050567, SO:0001217, UniRef:UniRef50_A0A0H3XNA0, UniRef:UniRef90_Q14L38
sMd_main_chr	cds	220393	222396	-	LJDOFN_01555	ligA	NAD-dependent DNA ligase LigA	EC:6.5.1.2, GO:0003677, GO:0003911, GO:0006260, GO:0006281, GO:0046872, SO:0001217, UniRef:UniRef50_Q14L37, UniRef:UniRef90_Q14L37
sMd_main_chr	cds	222408	224033	-	LJDOFN_01560		Transmembrane protein	SO:0001217, UniRef:UniRef50_W0GSA3, UniRef:UniRef90_A0A2S8NPQ8
sMd_main_chr	cds	224202	225161	+	LJDOFN_01565		IS1595 family transposase	SO:0001217, UniRef:UniRef50_A0A2S8NQJ4, UniRef:UniRef90_A0A2S8NQJ4
sMd_main_chr	cds	225367	225810	-	LJDOFN_01570		(pseudo) PTS system glucose-specific IIA component	SO:0001217, UniRef:UniRef50_P45618, UniRef:UniRef90_A0A0K2JID0
sMd_main_chr	cds	226261	226686	-	LJDOFN_01575		ISXO2-like transposase domain-containing protein	SO:0001217, UniRef:UniRef50_A0A345DQP3
sMd_main_chr	cds	226700	227086	-	LJDOFN_01580		IS1 family transposase	SO:0001217, UniRef:UniRef50_UPI001C04E82D
sMd_main_chr	cds	227136	228887	-	LJDOFN_01585	ptsP	Phosphoenolpyruvate-protein phosphotransferase	SO:0001217, UniRef:UniRef50_Q6XK09, UniRef:UniRef90_Q6XK09
sMd_main_chr	cds	229046	230005	+	LJDOFN_01590		IS1595 family transposase	SO:0001217, UniRef:UniRef50_A0A2S8NQJ4, UniRef:UniRef90_A0A2S8NQJ4
sMd_main_chr	cds	230599	231285	-	LJDOFN_01595	rplA	50S ribosomal protein L1	GO:0000311, GO:0003735, GO:0006412, GO:0022625, SO:0001217, UniRef:UniRef50_Q6YQW6, UniRef:UniRef90_A0A2P6FGB4
sMd_main_chr	cds	231288	231722	-	LJDOFN_01600	rplK	50S ribosomal protein L11	GO:0000315, GO:0003735, GO:0006412, GO:0022625, SO:0001217, UniRef:UniRef50_P75550, UniRef:UniRef90_Q14L25
sMd_main_chr	cds	231920	232072	+	LJDOFN_01605		hypothetical protein
sMd_main_chr	cds	232504	233478	-	LJDOFN_01610		IS30 family transposase	SO:0001217, UniRef:UniRef50_A0A3S0TRV6
sMd_main_chr	cds	233880	233990	+	LJDOFN_01615		(pseudo) hypothetical protein	SO:0001217, UniRef:UniRef50_UPI001F4D084E, UniRef:UniRef90_UPI001F4D084E
sMd_main_chr	cds	234096	234458	+	LJDOFN_01620		hypothetical protein	PFAM:PF07494.15, PFAM:PF13570.10
sMd_main_chr	cds	234463	234918	+	LJDOFN_01625		hypothetical protein
sMd_main_chr	cds	235041	235469	+	LJDOFN_01630		hypothetical protein
sMd_main_chr	cds	235615	235917	+	LJDOFN_01635		hypothetical protein
sMd_main_chr	cds	235966	236307	+	LJDOFN_01640		DUF3688 domain-containing protein	SO:0001217, UniRef:UniRef50_A0A2P6FC88, UniRef:UniRef90_A0A2P6FC88
sMd_main_chr	cds	236333	236779	-	LJDOFN_01645		Lipoprotein	SO:0001217, UniRef:UniRef50_A0A4D8RL19
sMd_main_chr	cds	236928	237914	+	LJDOFN_01650		IS30 family transposase	GO:0004803, SO:0001217, UniRef:UniRef50_A0A0K2JGH6, UniRef:UniRef90_A0A0K2JGH6
sMd_main_chr	cds	238223	238879	-	LJDOFN_01655		hypothetical protein	PFAM:PF01935.21, PFAM:PF10412.13
sMd_main_chr	cds	238897	239667	-	LJDOFN_01660		hypothetical protein	SO:0001217, UniRef:UniRef50_UPI002412B136, UniRef:UniRef90_UPI002412B136
sMd_main_chr	cds	240514	241179	+	LJDOFN_01665		transposase	SO:0001217, UniRef:UniRef50_UPI001C03B7DB
sMd_main_chr	cds	241213	241473	+	LJDOFN_01670		Transposase	SO:0001217, UniRef:UniRef50_A0A432ZVT8, UniRef:UniRef90_A0A432ZVT8
sMd_main_chr	cds	241546	241902	-	LJDOFN_01675		hypothetical protein
sMd_main_chr	cds	241957	242076	-	LJDOFN_01680		hypothetical protein
sMd_main_chr	cds	242069	242320	-	LJDOFN_01685		hypothetical protein	SO:0001217, UniRef:UniRef50_A0A2P6FGE5
sMd_main_chr	cds	242334	242489	-	LJDOFN_01690		Spiroplasmavirus-related protein	SO:0001217, UniRef:UniRef50_A0A0K2JJ47
sMd_main_chr	cds	242756	242893	-	LJDOFN_01695		hypothetical protein
sMd_main_chr	cds	243739	243978	-	LJDOFN_01700		Spiroplasmavirus-related protein	SO:0001217, UniRef:UniRef50_A0A0K2JHV7, UniRef:UniRef90_A0A2P6FF10
sMd_main_chr	cds	244253	244477	-	LJDOFN_01705		hypothetical protein
sMd_main_chr	cds	244640	245230	-	LJDOFN_01710		(pseudo) hypothetical protein	SO:0001217, UniRef:UniRef50_UPI00209D2838, UniRef:UniRef90_UPI001F4D47ED
sMd_main_chr	cds	245408	245644	-	LJDOFN_01715		Putative transmembrane protein	SO:0001217, UniRef:UniRef50_A0A1J0Z2S5
sMd_main_chr	cds	245692	246441	-	LJDOFN_01720	rnc	ribonuclease III	EC:3.1.26.3, GO:0004525, GO:0005737, GO:0006364, GO:0006396, GO:0006397, GO:0008033, GO:0019843, GO:0046872, SO:0001217, UniRef:UniRef50_Q53844, UniRef:UniRef90_Q53844
sMd_main_chr	cds	246449	247453	-	LJDOFN_01725	plsX	phosphate acyltransferase PlsX	EC:2.3.1.274, GO:0008610, GO:0043811, SO:0001217, UniRef:UniRef50_W0GPT5, UniRef:UniRef90_A0A0K2JIL2
sMd_main_chr	cds	247790	249895	-	LJDOFN_01730	pnp	polyribonucleotide nucleotidyltransferase	EC:2.7.7.8, GO:0000287, GO:0003723, GO:0004654, GO:0005737, GO:0006396, GO:0006402, SO:0001217, UniRef:UniRef50_Q14LB9, UniRef:UniRef90_Q14LB9
sMd_main_chr	cds	250002	250328	+	LJDOFN_01735		Rhodanese domain-containing protein	SO:0001217, UniRef:UniRef50_W0GKF1, UniRef:UniRef90_A0A0K2JI46
sMd_main_chr	cds	250376	251503	-	LJDOFN_01740	dnaJ	molecular chaperone DnaJ	EC:1.8.4.-, GO:0005515, GO:0006457, GO:0009408, SO:0001217, UniRef:UniRef50_A0A2P6FAR0, UniRef:UniRef90_A0A0K2JI45
sMd_main_chr	cds	251570	253351	-	LJDOFN_01745	dnaK	molecular chaperone DnaK	GO:0005524, GO:0006457, GO:0016887, SO:0001217, UniRef:UniRef50_Q05647, UniRef:UniRef90_A0A1J0U1U0
sMd_main_chr	cds	253380	254003	-	LJDOFN_01750	grpE	Protein GrpE	KEGG:K03687, SO:0001217, UniRef:UniRef50_W0GNJ2, UniRef:UniRef90_Q14LB5
sMd_main_chr	cds	253996	255042	-	LJDOFN_01755	hrcA	heat-inducible transcriptional repressor HrcA	GO:0005737, GO:0009408, KEGG:K03705, SO:0001217, UniRef:UniRef50_W6AA46, UniRef:UniRef90_Q14LB4
sMd_main_chr	cds	255145	257286	-	LJDOFN_01760	clpB	AAA domain-containing protein	SO:0001217, UniRef:UniRef50_A0A4R3IAH7, UniRef:UniRef90_Q14LB3
sMd_main_chr	cds	257478	258344	+	LJDOFN_01765		Hydrolase	SO:0001217, UniRef:UniRef50_A0A2P6FAW2, UniRef:UniRef90_A0A0K2JI50
sMd_main_chr	cds	258636	258791	+	LJDOFN_01770		hypothetical protein
sMd_main_chr	cds	259067	259864	+	LJDOFN_01775		hypothetical protein
sMd_main_chr	cds	260921	261880	-	LJDOFN_01780		IS1595 family transposase	SO:0001217, UniRef:UniRef50_A0A2S8NQJ4, UniRef:UniRef90_A0A2S8NQJ4
sMd_main_chr	cds	262198	263157	-	LJDOFN_01785		IS1595 family transposase	SO:0001217, UniRef:UniRef50_A0A2S8NQJ4, UniRef:UniRef90_A0A2S8NQJ4
sMd_main_chr	cds	263417	264208	-	LJDOFN_01790		Aldo/keto reductase	SO:0001217, UniRef:UniRef50_R4UEV6, UniRef:UniRef90_Q14LA8
sMd_main_chr	cds	264213	264407	-	LJDOFN_01795		hypothetical protein
sMd_main_chr	cds	264425	264715	-	LJDOFN_01800		hypothetical protein
sMd_main_chr	cds	264761	265114	-	LJDOFN_01805		(pseudo) fructose-bisphosphatase	SO:0001217, UniRef:UniRef50_Q14LA5, UniRef:UniRef90_Q14LA5
sMd_main_chr	cds	265101	265229	-	LJDOFN_01810		hypothetical protein
sMd_main_chr	cds	265320	266483	-	LJDOFN_01815	eamA	EamA domain-containing protein	SO:0001217, UniRef:UniRef50_R4UMK0, UniRef:UniRef90_A0A1J0Z2V0
sMd_main_chr	cds	266816	266938	+	LJDOFN_01820		hypothetical protein
sMd_main_chr	cds	266886	266996	+	LJDOFN_01825		Plectrovirus spv1-c74 orf 14 protein	SO:0001217, UniRef:UniRef50_Q14LW1, UniRef:UniRef90_A0A2P6FDE6
sMd_main_chr	cds	267128	267277	+	LJDOFN_01830		hypothetical protein	RefSeq:WP_004028165.1, SO:0001217, UniParc:UPI00023A0771, UniRef:UniRef100_A0A3S0TT46, UniRef:UniRef50_P15903, UniRef:UniRef90_A0A3S0TT46
sMd_main_chr	cds	267277	267372	+	LJDOFN_01835		hypothetical protein
sMd_main_chr	cds	267816	268166	+	LJDOFN_01840		hypothetical protein
sMd_main_chr	cds	268277	268594	+	LJDOFN_01845		(pseudo) Spiroplasmavirus-related protein	SO:0001217, UniRef:UniRef50_P15895, UniRef:UniRef90_A0A4D8RCJ2
sMd_main_chr	cds	268596	268937	+	LJDOFN_01850		Spiroplasmavirus-related protein	SO:0001217, UniRef:UniRef50_Q14NE5, UniRef:UniRef90_A0A4D8RUU4
sMd_main_chr	cds	268962	269111	+	LJDOFN_01855		hypothetical protein
sMd_main_chr	cds	269114	269317	+	LJDOFN_01860		Spiroplasmavirus-related protein	SO:0001217, UniRef:UniRef50_Q88426, UniRef:UniRef90_A0A4D8RMD8
sMd_main_chr	cds	269317	269820	+	LJDOFN_01865		Spiroplasmavirus-related protein	SO:0001217, UniRef:UniRef50_A0A2S8NRP9
sMd_main_chr	cds	269881	270330	+	LJDOFN_01870		Plectrovirus spv1-c74 orf 2 n-terminal truncated protein	SO:0001217, UniRef:UniRef50_Q14QP3
sMd_main_chr	cds	270323	270757	+	LJDOFN_01875		Spiroplasmavirus-related protein	SO:0001217, UniRef:UniRef50_P15896, UniRef:UniRef90_A0A3S0R7W2
sMd_main_chr	cds	270776	271012	+	LJDOFN_01880		Capsid protein	SO:0001217, UniRef:UniRef50_Q76TT7, UniRef:UniRef90_A0A3S0T844
sMd_main_chr	cds	271023	271331	+	LJDOFN_01885		Spiroplasmavirus-related protein	SO:0001217, UniRef:UniRef50_A0A4D8RCC4, UniRef:UniRef90_A0A4D8RCC4
sMd_main_chr	cds	271324	271572	+	LJDOFN_01890		(pseudo) DUF3688 domain-containing protein	SO:0001217, UniRef:UniRef50_Q14QP6, UniRef:UniRef90_UPI000C75A85A
sMd_main_chr	cds	271660	273516	+	LJDOFN_01895		Spiroplasmavirus-related protein	SO:0001217, UniRef:UniRef50_A0A0K2JID6
sMd_main_chr	cds	273765	274184	-	LJDOFN_01900		Lipoprotein	SO:0001217, UniRef:UniRef50_A0A3S0SLD9
sMd_main_chr	cds	274263	274772	+	LJDOFN_01905		Spiroplasmavirus-related protein	SO:0001217, UniRef:UniRef50_A0A0K2JG92, UniRef:UniRef90_A0A0K2JIU5
sMd_main_chr	cds	274739	275062	+	LJDOFN_01910		(pseudo) IS30 family transposase	GO:0004803, SO:0001217, UniRef:UniRef50_A0A0K2JIV4, UniRef:UniRef90_A0A2P6FEP7
sMd_main_chr	cds	275052	275249	+	LJDOFN_01915		(pseudo) Integrase catalytic domain-containing protein	SO:0001217, UniRef:UniRef50_A0A3S0SLG9, UniRef:UniRef90_A0A3S0TYE3
sMd_main_chr	cds	275437	275970	+	LJDOFN_01920		transposase	SO:0001217, UniRef:UniRef50_UPI001C03B7DB
sMd_main_chr	cds	275986	276147	+	LJDOFN_01925		(pseudo) Transposase	SO:0001217, UniRef:UniRef50_A0A432ZVT8, UniRef:UniRef90_A0A432ZVT8
sMd_main_chr	cds	276408	278204	-	LJDOFN_01930	pepF	oligoendopeptidase F	EC:3.4.24.-, GO:0004222, GO:0006508, KEGG:K08602, SO:0001217, UniRef:UniRef50_A0A397FTW7, UniRef:UniRef90_A0A1J0Z2X5
sMd_main_chr	cds	278381	279340	-	LJDOFN_01935		IS1595 family transposase	SO:0001217, UniRef:UniRef50_A0A2S8NQJ4, UniRef:UniRef90_A0A2S8NQJ4
sMd_main_chr	cds	279516	280868	+	LJDOFN_01940		Putative leucyl aminopeptidase transmembrane protein	EC:3.4.11.1, KEGG:K01255, SO:0001217, UniRef:UniRef50_A0A1B3SM84, UniRef:UniRef90_Q14L96
sMd_main_chr	cds	280938	283670	-	LJDOFN_01945	mgtA	magnesium-translocating P-type ATPase	EC:7.2.2.14, GO:0015444, GO:0015693, KEGG:K01531, SO:0001217, UniRef:UniRef50_A0A291IRV3, UniRef:UniRef90_Q14L95
sMd_main_chr	cds	283968	284339	+	LJDOFN_01950		IS1 family transposase	SO:0001217, UniRef:UniRef50_UPI001C04E82D
sMd_main_chr	cds	284511	284684	+	LJDOFN_01955		(pseudo) hypothetical protein	SO:0001217, UniRef:UniRef50_UPI001C046CEE, UniRef:UniRef90_UPI001C046CEE
sMd_main_chr	cds	284685	285071	+	LJDOFN_01960		(pseudo) ISXO2-like transposase domain-containing protein	SO:0001217, UniRef:UniRef50_A0A345DQP3, UniRef:UniRef50_UPI001C05D8DD, UniRef:UniRef90_A0A345DQP3
sMd_main_chr	cds	285299	286756	-	LJDOFN_01965		Amino acid permease	SO:0001217, UniRef:UniRef50_A0A4D8RJ91, UniRef:UniRef90_A0A4D8RJ91
sMd_main_chr	cds	287201	287410	+	LJDOFN_01970		hypothetical protein
sMd_main_chr	cds	288027	288596	-	LJDOFN_01975		Transposase	SO:0001217, UniRef:UniRef50_A0A3S0USU3
sMd_main_chr	cds	288587	288706	-	LJDOFN_01980		hypothetical protein
sMd_main_chr	cds	288861	289172	-	LJDOFN_01985		Spiroplasma plectrovirus-related protein	SO:0001217, UniRef:UniRef50_A0A345DMS3
sMd_main_chr	cds	289123	289446	-	LJDOFN_01990		(pseudo) Uncharacterised protein family (UPF0236)	SO:0001217, UniRef:UniRef50_A0A2P6FEL3, UniRef:UniRef90_A0A2P6FEL3
sMd_main_chr	cds	289788	289931	+	LJDOFN_01995		(pseudo) hypothetical protein	SO:0001217, UniRef:UniRef50_UPI00247AAE13, UniRef:UniRef90_UPI0013319CF8
sMd_main_chr	cds	289958	290758	+	LJDOFN_02000		hypothetical protein	PFAM:PF03811.17
sMd_main_chr	cds	290772	291335	+	LJDOFN_02005		ISXO2-like transposase domain-containing protein	SO:0001217, UniRef:UniRef50_A0A345DQP3, UniRef:UniRef90_A0A345DQP3
sMd_main_chr	cds	291760	292122	+	LJDOFN_02010		(pseudo) Terminase-like family	SO:0001217, UniRef:UniRef50_A0A2P6FFL1, UniRef:UniRef50_UPI001F4CB660, UniRef:UniRef90_UPI000D655D16
sMd_main_chr	cds	292336	292575	+	LJDOFN_02015		Terminase-like family	SO:0001217, UniRef:UniRef50_A0A2P6F9K3, UniRef:UniRef90_A0A2P6F9K3
sMd_main_chr	cds	292577	292855	+	LJDOFN_02020		Adhesin P12	SO:0001217, UniRef:UniRef50_A0A2P6F9F7, UniRef:UniRef90_A0A2P6F9F7
sMd_main_chr	cds	292848	293033	+	LJDOFN_02025		(pseudo) hypothetical protein	SO:0001217, UniRef:UniRef50_A0A2P6F8F3, UniRef:UniRef90_A0A2P6F8F3
sMd_main_chr	cds	293091	293912	+	LJDOFN_02030		(pseudo) Adhesin P54	SO:0001217, UniRef:UniRef50_A0A2P6F972, UniRef:UniRef90_A0A2P6F9G0
sMd_main_chr	cds	294029	294361	-	LJDOFN_02035		Transposase	SO:0001217, UniRef:UniRef50_A0A432ZVT8, UniRef:UniRef90_A0A432ZVT8
sMd_main_chr	cds	294319	294990	-	LJDOFN_02040		transposase	SO:0001217, UniRef:UniRef50_UPI001C03B7DB
sMd_main_chr	cds	295614	295751	-	LJDOFN_02045		hypothetical protein
sMd_main_chr	cds	296106	296453	+	LJDOFN_02050		Spiroplasma plectrovirus-related protein	SO:0001217, UniRef:UniRef50_A0A0K2JH90, UniRef:UniRef90_A0A345DNA4
sMd_main_chr	cds	296498	296971	+	LJDOFN_02055		Adhesin P58	SO:0001217, UniRef:UniRef50_A0A345DQH5
sMd_main_chr	cds	296944	297960	+	LJDOFN_02060		PBSX family phage terminase large subunit	KEGG:K06909, SO:0001217, UniRef:UniRef50_A0A0K2JIN4, UniRef:UniRef90_A0A432ZV75
sMd_main_chr	cds	297933	298106	+	LJDOFN_02065		(pseudo) Adhesin P12	SO:0001217, UniRef:UniRef50_A0A2P6F9F7, UniRef:UniRef90_A0A2P6F9F7
sMd_main_chr	cds	298156	299115	+	LJDOFN_02070		IS1595 family transposase	SO:0001217, UniRef:UniRef50_A0A2S8NQJ4, UniRef:UniRef90_A0A2S8NQJ4
sMd_main_chr	cds	299382	300590	+	LJDOFN_02075		Adhesin P54	SO:0001217, UniRef:UniRef50_A0A2P6FF31, UniRef:UniRef90_A0A2S8NT99
sMd_main_chr	cds	300631	300918	+	LJDOFN_02080		hypothetical protein
sMd_main_chr	cds	300922	301257	+	LJDOFN_02085		p123	SO:0001217, UniRef:UniRef50_A0A0K2JEX5
sMd_main_chr	cds	301359	302207	+	LJDOFN_02090		p123	SO:0001217, UniRef:UniRef50_A0A2P6F8E7, UniRef:UniRef90_A0A0K2JHM2
sMd_main_chr	cds	302459	303217	+	LJDOFN_02095		(pseudo) DUF31 domain-containing protein	SO:0001217, UniRef:UniRef50_A0A2P6F9A7, UniRef:UniRef50_A0A2P6F9Q7, UniRef:UniRef90_A0A2P6F9Q7
sMd_main_chr	cds	303231	303881	+	LJDOFN_02100		hypothetical protein
sMd_main_chr	cds	303986	304642	-	LJDOFN_02105		transposase	SO:0001217, UniRef:UniRef50_UPI001C03B7DB
sMd_main_chr	cds	305071	305490	+	LJDOFN_02110		(pseudo) Pr6Pr family membrane protein	SO:0001217, UniRef:UniRef50_R4U383, UniRef:UniRef90_UPI000C76094D
sMd_main_chr	cds	305612	305935	+	LJDOFN_02115		(pseudo) hypothetical protein	SO:0001217, UniRef:UniRef50_UPI001F4D41FE, UniRef:UniRef90_UPI001F4D41FE
sMd_main_chr	cds	306113	306472	+	LJDOFN_02120		Small ribosomal subunit protein bS16	SO:0001217, UniRef:UniRef50_P62237
sMd_main_chr	cds	306498	306749	+	LJDOFN_02125		KH domain-containing protein	SO:0001217, UniRef:UniRef50_W0GM83, UniRef:UniRef90_A0A3S0TTT9
sMd_main_chr	cds	306750	307241	+	LJDOFN_02130		16S rRNA processing protein	SO:0001217, UniRef:UniRef50_A0A1J0TZW1, UniRef:UniRef90_A0A0K2JG45
sMd_main_chr	cds	307243	307920	+	LJDOFN_02135	trmD	tRNA (guanosine(37)-N1)-methyltransferase TrmD	EC:2.1.1.228, GO:0005737, GO:0006400, GO:0052906, KEGG:K00554, SO:0001217, UniRef:UniRef50_Q6XYU1, UniRef:UniRef90_Q6XYU1
sMd_main_chr	cds	307999	308355	+	LJDOFN_02140	rplS	50S ribosomal protein L19	GO:0000311, GO:0003735, GO:0006412, GO:0022625, SO:0001217, UniRef:UniRef50_A6H0R5, UniRef:UniRef90_A0A0K2JFJ9
sMd_main_chr	cds	308422	309267	+	LJDOFN_02145		Ribosome biogenesis GTPase A	SO:0001217, UniRef:UniRef50_A0A4D8RGX8, UniRef:UniRef90_A0A4D8RGX8
sMd_main_chr	cds	309325	310215	+	LJDOFN_02150	ylqF	ribosome biogenesis GTPase YlqF	GO:0003924, GO:0005525, GO:0005737, GO:0042254, SO:0001217, UniRef:UniRef50_R4U5J0, UniRef:UniRef90_A0A1J0YZ57
sMd_main_chr	cds	310259	310831	+	LJDOFN_02155		ribonuclease HII	EC:3.1.26.4, GO:0003723, GO:0004523, SO:0001217, UniRef:UniRef50_R4UD68, UniRef:UniRef90_A0A1J0YZ68
sMd_main_chr	cds	310917	311876	+	LJDOFN_02160		IS1595 family transposase	SO:0001217, UniRef:UniRef50_A0A2S8NQJ4, UniRef:UniRef90_A0A2S8NQJ4
sMd_main_chr	cds	312059	312799	+	LJDOFN_02165		DNA processing/uptake protein	SO:0001217, UniRef:UniRef50_A0A2P6FBI1
sMd_main_chr	cds	313198	313722	+	LJDOFN_02170	hpt	Hypoxanthine phosphoribosyltransferase	SO:0001217, UniRef:UniRef50_Q14PF6, UniRef:UniRef90_Q14PF6
sMd_main_chr	cds	313723	315261	+	LJDOFN_02175	guaA	glutamine-hydrolyzing GMP synthase	EC:6.3.5.2, GO:0003921, GO:0003922, GO:0005524, GO:0006177, GO:0006541, GO:0016462, KEGG:K01951, SO:0001217, UniRef:UniRef50_P60502, UniRef:UniRef90_P60502
sMd_main_chr	cds	315357	315755	+	LJDOFN_02180		hypothetical protein
sMd_main_chr	cds	316007	316249	-	LJDOFN_02185		General stress protein 13	SO:0001217, UniRef:UniRef50_A0A2P6FC05
sMd_main_chr	cds	316367	316573	-	LJDOFN_02190		hypothetical protein
sMd_main_chr	cds	316962	317921	-	LJDOFN_02195		IS1595 family transposase	SO:0001217, UniRef:UniRef50_A0A2S8NQJ4, UniRef:UniRef90_A0A2S8NQJ4
sMd_main_chr	cds	318094	318636	-	LJDOFN_02200		(pseudo) UPF0236 family protein	SO:0001217, UniRef:UniRef50_A0A3S0USU3, UniRef:UniRef90_UPI000D65A4F5
sMd_main_chr	cds	319020	319175	-	LJDOFN_02205		Transposase	SO:0001217, UniRef:UniRef50_A0A2P6FDJ1, UniRef:UniRef90_A0A2P6F8K2
sMd_main_chr	cds	319434	319994	-	LJDOFN_02210		Transmembrane protein	SO:0001217, UniRef:UniRef50_A0A345DLS3, UniRef:UniRef90_UPI001F4D5566
sMd_main_chr	cds	320281	321576	+	LJDOFN_02215		Deoxyribodipyrimidine photolyase protein	SO:0001217, UniRef:UniRef50_R4UE05, UniRef:UniRef90_A0A345DLS6
sMd_main_chr	cds	321927	322076	+	LJDOFN_02220		Plectrovirus-related protein	SO:0001217, UniRef:UniRef50_P15903, UniRef:UniRef90_A0A5B8XJ67
sMd_main_chr	cds	322076	322324	+	LJDOFN_02225		Plectrovirus spv1-r8a2b orf 7 transmembrane protein	SO:0001217, UniRef:UniRef50_A0A2P6FD06, UniRef:UniRef90_Q14NS7
sMd_main_chr	cds	322813	322923	+	LJDOFN_02230		Plectrovirus spv1-c74 orf 14 protein	SO:0001217, UniRef:UniRef50_Q14LW1, UniRef:UniRef90_Q14LW1
sMd_main_chr	cds	323204	323431	+	LJDOFN_02235		Spiroplasmavirus-related protein	SO:0001217, UniRef:UniRef50_A0A2P6FD37, UniRef:UniRef90_A0A4D8RH43
sMd_main_chr	cds	323740	324513	-	LJDOFN_02240		IS1595 family transposase	SO:0001217, UniRef:UniRef50_A0A2S8NQJ4
sMd_main_chr	cds	324461	324697	-	LJDOFN_02245		hypothetical protein	SO:0001217, UniRef:UniRef50_UPI001C05B670
sMd_main_chr	cds	324871	325272	-	LJDOFN_02250		hypothetical protein
sMd_main_chr	cds	325573	325833	+	LJDOFN_02255		hypothetical protein
sMd_main_chr	cds	326403	326552	+	LJDOFN_02260		Plectrovirus-related protein	SO:0001217, UniRef:UniRef50_A0A2P6F8C0
sMd_main_chr	cds	326555	326758	+	LJDOFN_02265		Spiroplasmavirus-related protein	SO:0001217, UniRef:UniRef50_Q88426, UniRef:UniRef90_A0A4D8RMD8
sMd_main_chr	cds	327183	327794	+	LJDOFN_02270		Spiroplasmavirus-related protein	SO:0001217, UniRef:UniRef50_A0A2S8NRB0
sMd_main_chr	cds	327766	328203	+	LJDOFN_02275		Spiroplasmavirus-related protein	SO:0001217, UniRef:UniRef50_P15896, UniRef:UniRef90_A0A3S0R7W2
sMd_main_chr	cds	328218	328394	+	LJDOFN_02280		Spiroplasmavirus-related protein	SO:0001217, UniRef:UniRef50_A0A0K2JFT4
sMd_main_chr	cds	328467	328775	+	LJDOFN_02285		Spiroplasmavirus-related protein	SO:0001217, UniRef:UniRef50_A0A4D8RCC4, UniRef:UniRef90_A0A4D8RCC4
sMd_main_chr	cds	328768	330324	+	LJDOFN_02290		hypothetical protein
sMd_main_chr	cds	330360	330866	+	LJDOFN_02295		Plectrovirus spv1-r8a2b orf 1 n-terminal and c-terminal truncated protein	SO:0001217, UniRef:UniRef50_Q14MM6
sMd_main_chr	cds	331118	331546	-	LJDOFN_02300		Spiroplasmavirus-related protein	SO:0001217, UniRef:UniRef50_A0A0K2JHR0
sMd_main_chr	cds	331678	332064	-	LJDOFN_02305		(pseudo) ISXO2-like transposase domain-containing protein	SO:0001217, UniRef:UniRef50_A0A345DQP3, UniRef:UniRef50_UPI001C05D8DD, UniRef:UniRef90_A0A345DQP3
sMd_main_chr	cds	332224	332637	-	LJDOFN_02310		IS1 family transposase	SO:0001217, UniRef:UniRef50_UPI001C04E82D
sMd_main_chr	cds	332852	333304	+	LJDOFN_02315		(pseudo) Uncharacterised protein family (UPF0236)	SO:0001217, UniRef:UniRef50_A0A0K2JH80, UniRef:UniRef50_A0A1J0YYI2, UniRef:UniRef90_A0A1J0YYI2, UniRef:UniRef90_A0A6M5JNM2
sMd_main_chr	cds	334213	334440	+	LJDOFN_02320		Plectrovirus spv1-r8a2b orf4 n-terminal and c-terminal truncated protein	SO:0001217, UniRef:UniRef50_Q14QN9
sMd_main_chr	cds	334817	335020	+	LJDOFN_02325		Spiroplasmavirus-related protein	SO:0001217, UniRef:UniRef50_Q88426, UniRef:UniRef90_A0A4D8RMD8
sMd_main_chr	cds	335020	335142	+	LJDOFN_02330		(pseudo) hypothetical protein	SO:0001217, UniRef:UniRef50_UPI001F4D91B0, UniRef:UniRef90_UPI001F4D91B0
sMd_main_chr	cds	335288	335533	+	LJDOFN_02335		(pseudo) Spiroplasmavirus-related protein	SO:0001217, UniRef:UniRef50_A0A2S8NRP9, UniRef:UniRef90_A0A0K2JHH8
sMd_main_chr	cds	335518	336033	+	LJDOFN_02340		Spiroplasma plectrovirus-related protein	SO:0001217, UniRef:UniRef50_A0A345DNH9
sMd_main_chr	cds	336026	336460	+	LJDOFN_02345		Spiroplasmavirus-related protein	SO:0001217, UniRef:UniRef50_P15896, UniRef:UniRef90_A0A3S0R7W2
sMd_main_chr	cds	336479	336715	+	LJDOFN_02350		Capsid protein	SO:0001217, UniRef:UniRef50_Q76TT7, UniRef:UniRef90_A0A2P6FB75
sMd_main_chr	cds	336727	337035	+	LJDOFN_02355		Spiroplasmavirus-related protein	SO:0001217, UniRef:UniRef50_A0A4D8RCC4, UniRef:UniRef90_A0A4D8RCC4
sMd_main_chr	cds	337297	339294	+	LJDOFN_02360		DUF3688 domain-containing protein	SO:0001217, UniRef:UniRef50_A0A2P6FFH2
sMd_main_chr	cds	339314	339634	-	LJDOFN_02365		(pseudo) Spiroplasma plectrovirus-related protein	SO:0001217, UniRef:UniRef50_A0A345DNH6, UniRef:UniRef90_A0A345DR66
sMd_main_chr	cds	339615	339731	-	LJDOFN_02370		(pseudo) lipoprotein	SO:0001217, UniRef:UniRef50_A0A2S8NS78, UniRef:UniRef90_UPI000239FDBF
sMd_main_chr	cds	339809	340207	+	LJDOFN_02375		Spiroplasmavirus-related protein	SO:0001217, UniRef:UniRef50_A0A0K2JG92
sMd_main_chr	cds	340927	342036	+	LJDOFN_02380		Transmembrane protein	SO:0001217, UniRef:UniRef50_A0A1J0Z0A5
sMd_main_chr	cds	342560	342781	+	LJDOFN_02385	ruvA	DNA helicase Holliday junction RuvA type domain-containing protein	KEGG:K03550, SO:0001217, UniRef:UniRef50_A0A2S8NSR8, UniRef:UniRef90_A0A2S8NSR8
sMd_main_chr	cds	342730	343077	+	LJDOFN_02390		(pseudo) hypothetical protein	SO:0001217, UniRef:UniRef50_UPI00241224AB, UniRef:UniRef90_UPI00241224AB
sMd_main_chr	cds	343251	343691	+	LJDOFN_02395	ruvB	Holliday junction DNA helicase RuvB	SO:0001217, UniRef:UniRef50_A0A1J0Z0K3
sMd_main_chr	cds	343765	344724	-	LJDOFN_02400		IS1595 family transposase	SO:0001217, UniRef:UniRef50_A0A2S8NQJ4, UniRef:UniRef90_A0A2S8NQJ4
sMd_main_chr	cds	344981	345268	+	LJDOFN_02405		Spiroplasmavirus-related protein	SO:0001217, UniRef:UniRef50_A0A0K2JHR7
sMd_main_chr	cds	345338	348514	+	LJDOFN_02410		protein translocase SecDF, variant type	SO:0001217, UniRef:UniRef50_W0GL69, UniRef:UniRef90_A0A0K2JI67
sMd_main_chr	cds	348540	349052	+	LJDOFN_02415		adenine phosphoribosyltransferase	EC:2.4.2.7, GO:0003999, GO:0009116, KEGG:K00759, SO:0001217, UniRef:UniRef50_Q6F1J0, UniRef:UniRef90_A0A0K2JI77
sMd_main_chr	cds	349098	351347	+	LJDOFN_02420	spoT	Guanosine-3',5'-bis(diphosphate) 3'-pyrophosphohydrolase	EC:3.1.7.2, GO:0008893, GO:0015970, SO:0001217, UniRef:UniRef50_O34098, UniRef:UniRef90_O34098
sMd_main_chr	cds	351680	352009	+	LJDOFN_02425		IS1 family transposase	SO:0001217, UniRef:UniRef50_UPI001C04EE6A
sMd_main_chr	cds	352270	352539	+	LJDOFN_02430		Transposase	SO:0001217, UniRef:UniRef50_A0A432ZVT8
sMd_main_chr	cds	352709	353938	+	LJDOFN_02435	scm1	motility-associated protein Scm1	SO:0001217, UniRef:UniRef50_W0GKY2, UniRef:UniRef90_A0A0K2JHQ7
sMd_main_chr	cds	354035	356794	+	LJDOFN_02440	alaS	alanine--tRNA ligase	EC:6.1.1.7, GO:0004813, GO:0005737, GO:0006419, SO:0001217, UniRef:UniRef50_Q6F0K3, UniRef:UniRef90_A0A0K2JHR1
sMd_main_chr	cds	356787	357206	+	LJDOFN_02445	ruvX	Holliday junction resolvase RuvX	EC:3.1.-.-, EC:3.1.21.10, GO:0003674, GO:0005737, GO:0008150, KEGG:K07447, SO:0001217, UniRef:UniRef50_Q14MG2, UniRef:UniRef90_A0A0K2JI62
sMd_main_chr	cds	357344	357454	+	LJDOFN_02450		Plectrovirus spv1-c74 orf 14 protein	SO:0001217, UniRef:UniRef50_Q14LW1, UniRef:UniRef90_A0A2P6FDE6
sMd_main_chr	cds	357735	357962	+	LJDOFN_02455		Spiroplasmavirus-related protein	SO:0001217, UniRef:UniRef50_A0A2P6FD37, UniRef:UniRef90_A0A4D8RH43
sMd_main_chr	cds	358317	358931	+	LJDOFN_02460		Spiroplasmavirus-related protein	SO:0001217, UniRef:UniRef50_A0A2S8NRB0
sMd_main_chr	cds	358924	359370	+	LJDOFN_02465		Spiroplasmavirus-related protein	SO:0001217, UniRef:UniRef50_P15896, UniRef:UniRef90_A0A3S0R7W2
sMd_main_chr	cds	359389	359625	+	LJDOFN_02470		Capsid protein	SO:0001217, UniRef:UniRef50_Q76TT7, UniRef:UniRef90_A0A3S0T844
sMd_main_chr	cds	359636	359854	+	LJDOFN_02475		hypothetical protein
sMd_main_chr	cds	360093	360425	-	LJDOFN_02480		Transposase	SO:0001217, UniRef:UniRef50_A0A432ZVT8, UniRef:UniRef90_A0A432ZVT8
sMd_main_chr	cds	360466	360750	-	LJDOFN_02485		(pseudo) hypothetical protein	SO:0001217, UniRef:UniRef50_UPI001C046CEE, UniRef:UniRef50_UPI001C048822, UniRef:UniRef90_UPI001C048822
sMd_main_chr	cds	360942	361049	-	LJDOFN_02490		(pseudo) hypothetical protein	SO:0001217, UniRef:UniRef50_UPI001C05B670, UniRef:UniRef90_UPI001C05322A
sMd_main_chr	cds	361333	362877	+	LJDOFN_02495		Spiroplasmavirus-related protein	SO:0001217, UniRef:UniRef50_A0A0K2JID6
sMd_main_chr	cds	362867	363361	+	LJDOFN_02500		(pseudo) DUF3688 domain-containing protein	SO:0001217, UniRef:UniRef50_A0A345DSE3, UniRef:UniRef90_UPI0011AF3538
sMd_main_chr	cds	363516	363929	-	LJDOFN_02505		Spiroplasmavirus-related protein	SO:0001217, UniRef:UniRef50_A0A4D8RJ93
sMd_main_chr	cds	364153	365139	+	LJDOFN_02510		IS30 family transposase	GO:0004803, SO:0001217, UniRef:UniRef50_A0A0K2JGH6, UniRef:UniRef90_A0A0K2JGH6
sMd_main_chr	cds	365507	367339	+	LJDOFN_02515		Spiroplasmavirus-related protein	SO:0001217, UniRef:UniRef50_A0A0K2JI72
sMd_main_chr	cds	367521	368117	+	LJDOFN_02520		hypothetical protein	SO:0001217, UniRef:UniRef50_A0A4D8RI03, UniRef:UniRef90_A0A345DQI3
sMd_main_chr	cds	368427	368654	+	LJDOFN_02525		hypothetical protein	SO:0001217, UniRef:UniRef50_A0A1J0Z4A2, UniRef:UniRef90_A0A1J0Z4A2
sMd_main_chr	cds	368744	369601	+	LJDOFN_02530		(pseudo) hypothetical protein	SO:0001217, UniRef:UniRef50_W0GL11, UniRef:UniRef90_A0A0K2JIR8
sMd_main_chr	cds	369549	370073	+	LJDOFN_02535		hypothetical protein	SO:0001217, UniRef:UniRef50_A0A2S8NT37
sMd_main_chr	cds	370236	370604	+	LJDOFN_02540		Spiroplasmavirus-related protein	SO:0001217, UniRef:UniRef50_A0A4D8RD26, UniRef:UniRef90_A0A4D8RD26
sMd_main_chr	cds	370643	371308	+	LJDOFN_02545		NERD domain-containing protein	SO:0001217, UniRef:UniRef50_A0A1J0U0T7, UniRef:UniRef90_A0A0K2JHQ6
sMd_main_chr	cds	371322	371702	+	LJDOFN_02550	nusB	Transcription antitermination protein NusB	SO:0001217, UniRef:UniRef50_W0GPE5, UniRef:UniRef90_A0A0K2JI57
sMd_main_chr	cds	371884	372051	+	LJDOFN_02555		hypothetical protein
sMd_main_chr	cds	372237	372521	+	LJDOFN_02560		hypothetical protein
sMd_main_chr	cds	372591	372863	+	LJDOFN_02565		Plectrovirus-related protein	SO:0001217, UniRef:UniRef50_A0A432ZW41, UniRef:UniRef90_A0A3S0STQ7
sMd_main_chr	cds	373458	373892	+	LJDOFN_02570		(pseudo) Transmembrane protein	SO:0001217, UniRef:UniRef50_A0A1J0YZ25, UniRef:UniRef90_A0A1J0YZ25
sMd_main_chr	cds	374299	374490	+	LJDOFN_02575		hypothetical protein	SO:0001217, UniRef:UniRef50_A0A2P6FAV5
sMd_main_chr	cds	374634	375215	+	LJDOFN_02580		hypothetical protein
sMd_main_chr	cds	375261	375554	-	LJDOFN_02585		(pseudo) ISXO2-like transposase domain-containing protein	SO:0001217, UniRef:UniRef50_A0A345DQP3, UniRef:UniRef50_UPI001C05A26B, UniRef:UniRef90_A0A345DQP3
sMd_main_chr	cds	376434	376523	+	LJDOFN_02590		hypothetical protein
sMd_main_chr	cds	376873	377433	+	LJDOFN_02595		ISXO2-like transposase domain-containing protein	SO:0001217, UniRef:UniRef50_A0A345DQP3, UniRef:UniRef90_A0A345DQP3
sMd_main_chr	cds	377561	378076	-	LJDOFN_02600		hypothetical protein	SO:0001217, UniRef:UniRef50_A0A432ZVK1, UniRef:UniRef90_A0A432ZVK1
sMd_main_chr	cds	379154	380113	-	LJDOFN_02605		IS1595 family transposase	SO:0001217, UniRef:UniRef50_A0A2S8NQJ4, UniRef:UniRef90_A0A2S8NQJ4
sMd_main_chr	cds	380722	381045	+	LJDOFN_02610		Spiroplasmavirus-related protein	RefSeq:WP_114565262.1, SO:0001217, UniParc:UPI000DF62817, UniRef:UniRef100_A0A345DR57, UniRef:UniRef50_A0A1J0U1D8, UniRef:UniRef90_A0A0K2JGL9
sMd_main_chr	cds	381229	381675	+	LJDOFN_02615		(pseudo) Tetracyclin repressor-like C-terminal domain-containing protein	SO:0001217, UniRef:UniRef50_A0A3S0RD10, UniRef:UniRef90_A0A3S0RD10
sMd_main_chr	cds	381790	381924	+	LJDOFN_02620		hypothetical protein
sMd_main_chr	cds	382068	382463	+	LJDOFN_02625		(pseudo) Metallo-beta-lactamase domain-containing protein	SO:0001217, UniRef:UniRef50_A0A2P6FEB9, UniRef:UniRef90_Q14MS4
sMd_main_chr	cds	382456	382602	+	LJDOFN_02630		hypothetical protein
sMd_main_chr	cds	382671	383501	-	LJDOFN_02635		N-acetyltransferase domain-containing protein	SO:0001217, UniRef:UniRef50_A0A0K2JFM0, UniRef:UniRef90_A0A0K2JFM0
sMd_main_chr	cds	383953	384303	+	LJDOFN_02640		hypothetical protein	PFAM:PF00145.21
sMd_main_chr	cds	384348	384623	+	LJDOFN_02645		hypothetical protein	PFAM:PF00145.21
sMd_main_chr	cds	384818	385234	+	LJDOFN_02650		DNA cytosine methyltransferase	SO:0001217, UniRef:UniRef50_UPI001C99EB95
sMd_main_chr	cds	385238	385483	+	LJDOFN_02655		hypothetical protein
sMd_main_chr	cds	385461	386309	+	LJDOFN_02660		(pseudo) HNH nuclease domain-containing protein	SO:0001217, UniRef:UniRef50_A0A345DQP1, UniRef:UniRef90_A0A345DQP1
sMd_main_chr	cds	386347	386592	+	LJDOFN_02665		Spiroplasma plectrovirus-related protein	SO:0001217, UniRef:UniRef50_A0A345DQP0
sMd_main_chr	cds	386661	386885	+	LJDOFN_02670		hypothetical protein	PFAM:PF13683.10
sMd_main_chr	cds	387071	387457	+	LJDOFN_02675		IS1 family transposase	SO:0001217, UniRef:UniRef50_UPI001C04E82D
sMd_main_chr	cds	387471	387902	+	LJDOFN_02680		ISXO2-like transposase domain-containing protein	SO:0001217, UniRef:UniRef50_A0A345DQP3
sMd_main_chr	cds	388721	389029	-	LJDOFN_02685		(pseudo) Type IV secretory system Conjugative DNA transfer	SO:0001217, UniRef:UniRef50_A0A3S0SZA1, UniRef:UniRef90_A0A3S0SZA1
sMd_main_chr	cds	389108	390544	-	LJDOFN_02690		Type IV secretory system conjugative DNA transfer family protein	SO:0001217, UniRef:UniRef50_A0A2S8NSC3, UniRef:UniRef90_A0A2S8NSC3
sMd_main_chr	cds	390549	390710	-	LJDOFN_02695		hypothetical protein	SO:0001217, UniRef:UniRef50_A0A1J0YYQ7, UniRef:UniRef90_A0A1J0YYQ7
sMd_main_chr	cds	391107	391730	-	LJDOFN_02700		(pseudo) Plasmid recombination enzyme	SO:0001217, UniRef:UniRef50_A0A0K2JIG3, UniRef:UniRef50_UPI002412AA8F, UniRef:UniRef90_A0A2S8NQ92
sMd_main_chr	cds	391861	391992	-	LJDOFN_02705		hypothetical protein
sMd_main_chr	cds	391965	392249	-	LJDOFN_02710		Plectrovirus-related protein	SO:0001217, UniRef:UniRef50_A0A1J0YYH1
sMd_main_chr	cds	392633	393004	+	LJDOFN_02715		hypothetical protein
sMd_main_chr	cds	393011	393688	+	LJDOFN_02720		hypothetical protein	SO:0001217, UniRef:UniRef50_A0A3S0T699
sMd_main_chr	cds	393756	394715	-	LJDOFN_02725		IS1595 family transposase	SO:0001217, UniRef:UniRef50_A0A2S8NQJ4, UniRef:UniRef90_A0A2S8NQJ4
sMd_main_chr	cds	395040	396551	+	LJDOFN_02730		hypothetical protein	SO:0001217, UniRef:UniRef50_A0A3S0RDH9
sMd_main_chr	cds	396950	397135	+	LJDOFN_02735		hypothetical protein
sMd_main_chr	cds	397536	397694	-	LJDOFN_02740		hypothetical protein
sMd_main_chr	cds	397827	398447	+	LJDOFN_02745		DUF2479 domain-containing protein	SO:0001217, UniRef:UniRef50_A0A3S0RSI2
sMd_main_chr	cds	398447	398812	+	LJDOFN_02750		hypothetical protein	SO:0001217, UniRef:UniRef50_A0A3S0YP67
sMd_main_chr	cds	398802	399002	+	LJDOFN_02755		Plectrovirus-related protein	SO:0001217, UniRef:UniRef50_A0A1J0Z2N4, UniRef:UniRef90_A0A432ZUN4
sMd_main_chr	cds	399015	400121	+	LJDOFN_02760		hypothetical protein
sMd_main_chr	cds	400261	400749	-	LJDOFN_02765		Lipoprotein	SO:0001217, UniRef:UniRef50_A0A3S0SLD9
sMd_main_chr	cds	400754	401899	-	LJDOFN_02770		hypothetical protein
sMd_main_chr	cds	401875	402810	-	LJDOFN_02775		hypothetical protein
sMd_main_chr	cds	403551	404249	+	LJDOFN_02780		hypothetical protein	SO:0001217, UniRef:UniRef50_A0A1J0Z054
sMd_main_chr	cds	404326	404892	+	LJDOFN_02785		hypothetical protein
sMd_main_chr	cds	405245	405793	+	LJDOFN_02790		Spiroplasmavirus-related protein	SO:0001217, UniRef:UniRef50_A0A0K2JH80
sMd_main_chr	cds	406187	406333	+	LJDOFN_02795		(pseudo) hypothetical protein	SO:0001217, UniRef:UniRef50_Q14KI5, UniRef:UniRef90_Q14KI5
sMd_main_chr	cds	406390	407565	+	LJDOFN_02800		(pseudo) hypothetical protein	SO:0001217, UniRef:UniRef50_A0A2S8NRP8, UniRef:UniRef50_A0A345DQN1, UniRef:UniRef90_A0A2S8NRP8, UniRef:UniRef90_UPI002412AB18
sMd_main_chr	cds	407566	408054	+	LJDOFN_02805		(pseudo) hypothetical protein	SO:0001217, UniRef:UniRef50_A0A2S8NRQ1, UniRef:UniRef90_A0A2S8NRQ1
sMd_main_chr	cds	408383	409357	-	LJDOFN_02810		IS1595 family transposase	SO:0001217, UniRef:UniRef50_A0A2S8NQJ4, UniRef:UniRef90_A0A2S8NQJ4
sMd_main_chr	cds	409656	410018	+	LJDOFN_02815		hypothetical protein
sMd_main_chr	cds	410813	412138	+	LJDOFN_02820		Transmembrane protein	SO:0001217, UniRef:UniRef50_A0A1J0U185, UniRef:UniRef90_A0A345DQY8
sMd_main_chr	cds	412172	412861	+	LJDOFN_02825		Zinc metallopeptidase	SO:0001217, UniRef:UniRef50_W0GLV5, UniRef:UniRef90_A0A0K2JH25
sMd_main_chr	cds	412911	413054	+	LJDOFN_02830		(pseudo) hypothetical protein	SO:0001217, UniRef:UniRef50_UPI001F546B91, UniRef:UniRef90_UPI001FE7834B
sMd_main_chr	cds	413206	413517	+	LJDOFN_02835	lisH	LisH domain-containing protein	SO:0001217, UniRef:UniRef50_A0A2S8NPZ8
sMd_main_chr	cds	413605	414261	-	LJDOFN_02840		IS1595 family transposase	SO:0001217, UniRef:UniRef50_A0A2S8NQJ4
sMd_main_chr	cds	414871	415341	+	LJDOFN_02845		(pseudo) ATP-binding cassette domain-containing protein	SO:0001217, UniRef:UniRef50_UPI0020A241BA, UniRef:UniRef90_UPI0020A241BA
sMd_main_chr	cds	415396	415671	+	LJDOFN_02850		Spiroplasmavirus-related protein	SO:0001217, UniRef:UniRef50_A0A0K2JHI7
sMd_main_chr	cds	415671	416177	+	LJDOFN_02855		(pseudo) ABC-2 type transporter domain-containing protein	SO:0001217, UniRef:UniRef50_R4UJ50, UniRef:UniRef90_A0A4D8RFS2
sMd_main_chr	cds	416290	416439	+	LJDOFN_02860	rpmG	50S ribosomal protein L33	GO:0000315, GO:0003735, GO:0006412, GO:0022625, RefSeq:WP_004028258.1, SO:0001217, UniParc:UPI0000DA6680, UniRef:UniRef100_Q14N82, UniRef:UniRef50_Q6F184, UniRef:UniRef90_A0A2P6FDX0
sMd_main_chr	cds	416619	416897	+	LJDOFN_02865		(pseudo) N-acetyltransferase domain-containing protein	SO:0001217, UniRef:UniRef50_A0A4D8RHV2, UniRef:UniRef90_A0A345DQB3
sMd_main_chr	cds	416860	417078	+	LJDOFN_02870		(pseudo) N-acetyltransferase domain-containing protein	SO:0001217, UniRef:UniRef50_A0A4D8RHV2, UniRef:UniRef90_A0A4D8RHV2
sMd_main_chr	cds	417920	418480	+	LJDOFN_02875		ISXO2-like transposase domain-containing protein	SO:0001217, UniRef:UniRef50_A0A345DQP3, UniRef:UniRef90_A0A345DQP3
sMd_main_chr	cds	418826	419065	+	LJDOFN_02880		Spiroplasmavirus-related protein	SO:0001217, UniRef:UniRef50_A0A0K2JHV7
sMd_main_chr	cds	419601	419885	+	LJDOFN_02885		Spiroplasmavirus-related protein	SO:0001217, UniRef:UniRef50_A0A0K2JGU8, UniRef:UniRef90_W0GQY6
sMd_main_chr	cds	419895	420053	+	LJDOFN_02890		Spiroplasmavirus-related protein	SO:0001217, UniRef:UniRef50_A0A0K2JJ47
sMd_main_chr	cds	420069	420260	+	LJDOFN_02895		Plectrovirus-related protein	SO:0001217, UniRef:UniRef50_A0A1J0Z0U2
sMd_main_chr	cds	420260	420568	+	LJDOFN_02900		hypothetical protein
sMd_main_chr	cds	420561	420734	+	LJDOFN_02905		Spiroplasmavirus-related protein	SO:0001217, UniRef:UniRef50_A0A0K2JHX0
sMd_main_chr	cds	420746	420874	+	LJDOFN_02910		hypothetical protein	SO:0001217, UniRef:UniRef50_A0A0C2EIU8
sMd_main_chr	cds	420877	421296	+	LJDOFN_02915		(pseudo) hypothetical protein	SO:0001217, UniRef:UniRef50_A0A2P6F9H1, UniRef:UniRef50_A0A2P6F9T8, UniRef:UniRef90_A0A2P6F9H1
sMd_main_chr	cds	421579	422478	+	LJDOFN_02920		Recombinase	SO:0001217, UniRef:UniRef50_A0A4D8RHT9
sMd_main_chr	cds	422478	422972	+	LJDOFN_02925		Spiroplasma plectrovirus-related protein	SO:0001217, UniRef:UniRef50_A0A345DLT5
sMd_main_chr	cds	423181	423510	-	LJDOFN_02930	ytxH	YtxH domain-containing protein	SO:0001217, UniRef:UniRef50_A0A2P6FA36, UniRef:UniRef90_A0A2P6FGA3
sMd_main_chr	cds	423602	424204	-	LJDOFN_02935		Transmembrane protein	SO:0001217, UniRef:UniRef50_A0A2P6FFU6
sMd_main_chr	cds	424305	425510	-	LJDOFN_02940		DUF3688 domain-containing protein	SO:0001217, UniRef:UniRef50_A0A2P6F9G9
sMd_main_chr	cds	425500	426438	-	LJDOFN_02945		Spiroplasma plectrovirus-related protein	SO:0001217, UniRef:UniRef50_A0A345DQG0, UniRef:UniRef90_A0A2P6FFU2
sMd_main_chr	cds	426445	427272	-	LJDOFN_02950		hypothetical protein
sMd_main_chr	cds	427311	427820	-	LJDOFN_02955		(pseudo) Capsid protein	SO:0001217, UniRef:UniRef50_A0A2P6F8E9, UniRef:UniRef50_W0GQV0, UniRef:UniRef90_A0A2P6F8E9, UniRef:UniRef90_A0A2P6F9S5
sMd_main_chr	cds	427838	428299	-	LJDOFN_02960		P18	SO:0001217, UniRef:UniRef50_A0A2P6FEN9, UniRef:UniRef90_A0A2P6FEN9
sMd_main_chr	cds	428485	428685	+	LJDOFN_02965		Spiroplasmavirus-related protein	SO:0001217, UniRef:UniRef50_A0A0K2JGB0
sMd_main_chr	cds	429022	429252	-	LJDOFN_02970		(pseudo) Spiroplasmavirus-related protein	SO:0001217, UniRef:UniRef50_A0A0K2JFK4, UniRef:UniRef90_A0A0K2JFK4
sMd_main_chr	cds	429572	430087	+	LJDOFN_02975		Lipoprotein	SO:0001217, UniRef:UniRef50_A0A3S0SLD9
sMd_main_chr	cds	430675	431049	-	LJDOFN_02980		hypothetical protein
sMd_main_chr	cds	431034	431645	-	LJDOFN_02985		hypothetical protein	SO:0001217, UniRef:UniRef50_A0A2P6F9A7
sMd_main_chr	cds	431620	433485	-	LJDOFN_02990		Adhesin P123	SO:0001217, UniRef:UniRef50_A0A2P6FF29, UniRef:UniRef90_A0A345DLR6
sMd_main_chr	cds	433489	434880	-	LJDOFN_02995		Adhesin P54	SO:0001217, UniRef:UniRef50_A0A2P6FF31, UniRef:UniRef90_A0A2S8NT99
sMd_main_chr	cds	434873	435178	-	LJDOFN_03000		Adhesin P12	SO:0001217, UniRef:UniRef50_A0A2P6F9F7, UniRef:UniRef90_A0A2P6F9F7
sMd_main_chr	cds	435151	436452	-	LJDOFN_03005		PBSX family phage terminase large subunit	SO:0001217, UniRef:UniRef50_W0GPI8, UniRef:UniRef90_A0A432ZV87
sMd_main_chr	cds	436603	437001	-	LJDOFN_03010		Spiroplasma plectrovirus-related protein	SO:0001217, UniRef:UniRef50_A0A0K2JH90, UniRef:UniRef90_A0A345DNA4
sMd_main_chr	cds	437412	437786	+	LJDOFN_03015		hypothetical protein
sMd_main_chr	cds	437779	438396	+	LJDOFN_03020		(pseudo) IS30 family transposase	GO:0004803, SO:0001217, UniRef:UniRef50_P15894, UniRef:UniRef90_A0A432ZUL6
sMd_main_chr	cds	438858	441680	+	LJDOFN_03025		Cation-transporting ATPase	SO:0001217, UniRef:UniRef50_Q6MTV6, UniRef:UniRef90_A0A0K2JH00
sMd_main_chr	cds	441814	442131	+	LJDOFN_03030		hypothetical protein
sMd_main_chr	cds	442592	443095	+	LJDOFN_03035		hypothetical protein	PFAM:PF13086.10
sMd_main_chr	cds	443183	443488	-	LJDOFN_03040		Transposase	SO:0001217, UniRef:UniRef50_A0A432ZVT8, UniRef:UniRef90_A0A432ZVT8
sMd_main_chr	cds	443510	444142	-	LJDOFN_03045		transposase	SO:0001217, UniRef:UniRef50_UPI001C03B7DB
sMd_main_chr	cds	444508	444816	+	LJDOFN_03050		Spiroplasmavirus-related protein	SO:0001217, UniRef:UniRef50_A0A4D8RCC4, UniRef:UniRef90_A0A4D8RCC4
sMd_main_chr	cds	444809	445669	+	LJDOFN_03055		hypothetical protein
sMd_main_chr	cds	445810	447078	+	LJDOFN_03060		Plectrovirus spv1-c74 orf1 n-terminal truncated transmembrane protein	SO:0001217, UniRef:UniRef50_Q14Q63
sMd_main_chr	cds	447161	447589	-	LJDOFN_03065		Spiroplasmavirus-related protein	SO:0001217, UniRef:UniRef50_A0A0K2JHR0
sMd_main_chr	cds	447898	448857	+	LJDOFN_03070		IS1595 family transposase	SO:0001217, UniRef:UniRef50_A0A2S8NQJ4, UniRef:UniRef90_A0A2S8NQJ4
sMd_main_chr	cds	449029	449184	+	LJDOFN_03075		hypothetical protein
sMd_main_chr	cds	449141	450118	+	LJDOFN_03080		Integrase	SO:0001217, UniRef:UniRef50_Q88419, UniRef:UniRef90_A0A4D8RAR0
sMd_main_chr	cds	450127	450312	-	LJDOFN_03085		hypothetical protein
sMd_main_chr	cds	450430	450690	-	LJDOFN_03090		Transposase	SO:0001217, UniRef:UniRef50_A0A432ZVT8, UniRef:UniRef90_A0A432ZVT8
sMd_main_chr	cds	450881	451534	-	LJDOFN_03095		transposase	SO:0001217, UniRef:UniRef50_UPI001C03B7DB
sMd_main_chr	cds	451739	455401	+	LJDOFN_03100		DUF4011 domain-containing protein	SO:0001217, UniRef:UniRef50_A0A0K2JGY9, UniRef:UniRef90_A0A0K2JGY9
sMd_main_chr	cds	455410	456906	+	LJDOFN_03105		Spiroplasmavirus-related protein	SO:0001217, UniRef:UniRef50_A0A0K2JGZ1, UniRef:UniRef90_A0A0K2JGZ1
sMd_main_chr	cds	457095	457307	-	LJDOFN_03110		hypothetical protein
sMd_main_chr	cds	457344	457613	-	LJDOFN_03115		(pseudo) Transmembrane protein	SO:0001217, UniRef:UniRef50_A0A1J0TZD9, UniRef:UniRef90_A0A4D8RV29
sMd_main_chr	cds	458139	458705	-	LJDOFN_03120		hypothetical protein
sMd_main_chr	cds	458904	459470	-	LJDOFN_03125		(pseudo) Mutator family transposase	SO:0001217, UniRef:UniRef50_A0A1J0Z054, UniRef:UniRef50_A0A2P6FEL3, UniRef:UniRef90_A0A2P6F8H0
sMd_main_chr	cds	459877	460275	+	LJDOFN_03130		Spiroplasma plectrovirus-related protein	SO:0001217, UniRef:UniRef50_A0A0K2JH90, UniRef:UniRef90_A0A345DNA4
sMd_main_chr	cds	460268	461728	+	LJDOFN_03135		PBSX family phage terminase large subunit	SO:0001217, UniRef:UniRef50_W0GPI8, UniRef:UniRef90_A0A432ZV87
sMd_main_chr	cds	461728	462006	+	LJDOFN_03140		Adhesin P12	SO:0001217, UniRef:UniRef50_A0A2P6F9F7, UniRef:UniRef90_A0A2P6F9F7
sMd_main_chr	cds	461999	463393	+	LJDOFN_03145		Adhesin P54	SO:0001217, UniRef:UniRef50_A0A2P6FF31, UniRef:UniRef90_A0A2P6FA19
sMd_main_chr	cds	463397	465316	+	LJDOFN_03150		(pseudo) Adhesin P123	SO:0001217, UniRef:UniRef50_W0GR15, UniRef:UniRef90_A0A6M5JLW9
sMd_main_chr	cds	466093	466614	+	LJDOFN_03155		DUF3688 domain-containing protein	SO:0001217, UniRef:UniRef50_A0A2P6F954
sMd_main_chr	cds	466647	467159	-	LJDOFN_03160		Lipoprotein	SO:0001217, UniRef:UniRef50_A0A432ZVE5
sMd_main_chr	cds	467553	468014	+	LJDOFN_03165		P18	SO:0001217, UniRef:UniRef50_A0A2P6FEN9
sMd_main_chr	cds	468032	468574	+	LJDOFN_03170		(pseudo) Capsid protein	SO:0001217, UniRef:UniRef50_A0A2P6F8E9, UniRef:UniRef50_W0GQV0, UniRef:UniRef90_A0A2P6F8E9, UniRef:UniRef90_A0A2P6F9S5
sMd_main_chr	cds	468578	469207	+	LJDOFN_03175		(pseudo) hypothetical protein	SO:0001217, UniRef:UniRef50_A0A2P6FAC7, UniRef:UniRef90_A0A2P6FAC7
sMd_main_chr	cds	469258	469416	+	LJDOFN_03180		(pseudo) hypothetical protein	SO:0001217, UniRef:UniRef50_A0A2P6FGK5, UniRef:UniRef90_A0A2P6FGK5
sMd_main_chr	cds	469423	470304	+	LJDOFN_03185		Spiroplasma plectrovirus-related protein	SO:0001217, UniRef:UniRef50_A0A345DQG0
sMd_main_chr	cds	470350	470919	+	LJDOFN_03190		(pseudo) hypothetical protein	SO:0001217, UniRef:UniRef50_A0A2P6F989, UniRef:UniRef50_A0A2P6FG98, UniRef:UniRef90_A0A1J0Z3V5, UniRef:UniRef90_A0A2P6FG98
sMd_main_chr	cds	471182	471502	-	LJDOFN_03195		hypothetical protein
sMd_main_chr	cds	471786	472025	-	LJDOFN_03200		Spiroplasmavirus-related protein	SO:0001217, UniRef:UniRef50_A0A0K2JHV7
sMd_main_chr	cds	472353	472895	-	LJDOFN_03205		DUF87 domain-containing protein	SO:0001217, UniRef:UniRef50_UPI000D66AF7F
sMd_main_chr	cds	472844	473347	-	LJDOFN_03210		hypothetical protein
sMd_main_chr	cds	473453	473812	-	LJDOFN_03215		hypothetical protein
sMd_main_chr	cds	474454	475866	-	LJDOFN_03220		hypothetical protein
sMd_main_chr	cds	475928	476089	+	LJDOFN_03225		(pseudo) Spiroplasmavirus-related protein	SO:0001217, UniRef:UniRef50_A0A0K2JHV7, UniRef:UniRef90_A0A2S8NSJ6
sMd_main_chr	cds	476686	476970	+	LJDOFN_03230		Spiroplasmavirus-related protein	SO:0001217, UniRef:UniRef50_A0A0K2JGU8, UniRef:UniRef90_W0GQY6
sMd_main_chr	cds	476980	477138	+	LJDOFN_03235		Spiroplasmavirus-related protein	SO:0001217, UniRef:UniRef50_A0A0K2JJ47
sMd_main_chr	cds	477154	477345	+	LJDOFN_03240		Plectrovirus-related protein	SO:0001217, UniRef:UniRef50_A0A1J0Z0U2
sMd_main_chr	cds	477345	477599	+	LJDOFN_03245		hypothetical protein
sMd_main_chr	cds	477645	477818	+	LJDOFN_03250		Spiroplasmavirus-related protein	SO:0001217, UniRef:UniRef50_A0A0K2JHX0
sMd_main_chr	cds	477820	477957	+	LJDOFN_03255		hypothetical protein	SO:0001217, UniRef:UniRef50_A0A0C2EIU8
sMd_main_chr	cds	477960	478307	+	LJDOFN_03260		Spiroplasmavirus-related protein	SO:0001217, UniRef:UniRef50_A0A0K2JJ95
sMd_main_chr	cds	478307	478417	+	LJDOFN_03265		(pseudo) Single-stranded DNA-binding protein ssb	SO:0001217, UniRef:UniRef50_A0A2P6F917, UniRef:UniRef90_A0A2P6F917
sMd_main_chr	cds	478717	479346	+	LJDOFN_03270		PD-(D/E)XK endonuclease-like domain-containing protein	SO:0001217, UniRef:UniRef50_W6ALJ1, UniRef:UniRef90_A0A3S0TLZ9
sMd_main_chr	cds	479657	479803	+	LJDOFN_03275		(pseudo) ERF superfamily	SO:0001217, UniRef:UniRef50_A0A2P6F8G4, UniRef:UniRef90_A0A2P6F8G4
sMd_main_chr	cds	480037	480501	+	LJDOFN_03280		Spiroplasma plectrovirus-related protein	SO:0001217, UniRef:UniRef50_A0A345DLT5, UniRef:UniRef90_A0A433EMY8
sMd_main_chr	cds	480504	480722	+	LJDOFN_03285		Spiroplasmavirus-related protein	SO:0001217, UniRef:UniRef50_A0A4D8RGF2
sMd_main_chr	cds	480736	481026	-	LJDOFN_03290	ytxH	YtxH domain-containing protein	SO:0001217, UniRef:UniRef50_A0A2P6FA36, UniRef:UniRef90_A0A2P6FGA3
sMd_main_chr	cds	481142	481399	-	LJDOFN_03295		(pseudo) hypothetical protein	SO:0001217, UniRef:UniRef50_A0A2P6F8J9, UniRef:UniRef90_A0A2P6F8Q2
sMd_main_chr	cds	481521	481754	-	LJDOFN_03300		hypothetical protein
sMd_main_chr	cds	481844	482305	-	LJDOFN_03305		(pseudo) type I site-specific deoxyribonuclease	EC:3.1.21.3, KEGG:K01153, SO:0001217, UniRef:UniRef50_Q14QB7, UniRef:UniRef90_Q14QB7
sMd_main_chr	cds	482573	482770	+	LJDOFN_03310		hypothetical protein
sMd_main_chr	cds	482960	483364	-	LJDOFN_03315		Spiroplasmavirus-related protein	SO:0001217, UniRef:UniRef50_A0A0K2JFK4
sMd_main_chr	cds	483826	484344	+	LJDOFN_03320		Lipoprotein	SO:0001217, UniRef:UniRef50_A0A2P6F970
sMd_main_chr	cds	484377	486569	-	LJDOFN_03325		Adhesin P123	SO:0001217, UniRef:UniRef50_A0A2P6F924
sMd_main_chr	cds	486517	487593	-	LJDOFN_03330		Adhesin P123	SO:0001217, UniRef:UniRef50_A0A2S8NTE0, UniRef:UniRef90_A0A345DRW6
sMd_main_chr	cds	487597	487701	-	LJDOFN_03335		(pseudo) hypothetical protein	SO:0001217, UniRef:UniRef50_UPI0020A08D9C, UniRef:UniRef90_UPI0020A08D9C
sMd_main_chr	cds	487711	487935	-	LJDOFN_03340		(pseudo) Adhesin P54	SO:0001217, UniRef:UniRef50_A0A2P6F9R9, UniRef:UniRef50_A0A345DRW7, UniRef:UniRef90_A0A2P6F9Z3
sMd_main_chr	cds	488116	488988	-	LJDOFN_03345		Adhesin P54	SO:0001217, UniRef:UniRef50_A0A2P6F972, UniRef:UniRef90_A0A2P6F9E6
sMd_main_chr	cds	488981	489286	-	LJDOFN_03350		Adhesin P12	SO:0001217, UniRef:UniRef50_A0A2P6F9F7, UniRef:UniRef90_A0A2P6F9F7
sMd_main_chr	cds	489259	490719	-	LJDOFN_03355		PBSX family phage terminase large subunit	SO:0001217, UniRef:UniRef50_W0GPI8, UniRef:UniRef90_A0A432ZV87
sMd_main_chr	cds	490712	491014	-	LJDOFN_03360		(pseudo) Spiroplasma plectrovirus-related protein	SO:0001217, UniRef:UniRef50_A0A0K2JH90, UniRef:UniRef50_A0A2P6F8H5, UniRef:UniRef90_A0A2P6F8H5, UniRef:UniRef90_A0A345DNA4
sMd_main_chr	cds	491410	491799	+	LJDOFN_03365		hypothetical protein
sMd_main_chr	cds	491949	492395	+	LJDOFN_03370		Transposase of is30 family n-terminal and c-terminal truncated protein	SO:0001217, UniRef:UniRef50_Q14NG8
sMd_main_chr	cds	492676	494229	-	LJDOFN_03375		Lipoprotein	SO:0001217, UniRef:UniRef50_A0A1J0U0G0, UniRef:UniRef90_A0A345DQ54
sMd_main_chr	cds	495320	496279	-	LJDOFN_03380		IS1595 family transposase	SO:0001217, UniRef:UniRef50_A0A2S8NQJ4, UniRef:UniRef90_A0A2S8NQJ4
sMd_main_chr	cds	496438	496896	-	LJDOFN_03385		Spiroplasmavirus-related protein	SO:0001217, UniRef:UniRef50_A0A0K2JHU1
sMd_main_chr	cds	497014	497526	-	LJDOFN_03390		hypothetical protein
sMd_main_chr	cds	498018	498164	-	LJDOFN_03395		hypothetical protein
sMd_main_chr	cds	498418	499050	+	LJDOFN_03400		transposase	SO:0001217, UniRef:UniRef50_UPI001C03B7DB
sMd_main_chr	cds	499072	499377	+	LJDOFN_03405		Transposase	SO:0001217, UniRef:UniRef50_A0A432ZVT8, UniRef:UniRef90_A0A432ZVT8
sMd_main_chr	cds	499654	499890	-	LJDOFN_03410		hypothetical protein
sMd_main_chr	cds	499880	500197	-	LJDOFN_03415		hypothetical protein
sMd_main_chr	cds	500672	501631	-	LJDOFN_03420		IS1595 family transposase	SO:0001217, UniRef:UniRef50_A0A2S8NQJ4, UniRef:UniRef90_A0A2S8NQJ4
sMd_main_chr	cds	501785	502318	-	LJDOFN_03425		Spiroplasmavirus-related protein	SO:0001217, UniRef:UniRef50_A0A0K2JHJ7, UniRef:UniRef90_A0A0K2JHJ7
sMd_main_chr	cds	502322	502447	-	LJDOFN_03430		(pseudo) hypothetical protein	SO:0001217, UniRef:UniRef50_A0A2P6FC61, UniRef:UniRef90_A0A2P6FC61
sMd_main_chr	cds	502407	502793	-	LJDOFN_03435		(pseudo) hypothetical protein	SO:0001217, UniRef:UniRef50_A0A0K2JHI9, UniRef:UniRef90_A0A0K2JHI9
sMd_main_chr	cds	503125	503304	-	LJDOFN_03440		(pseudo) Plectrovirus-related protein	SO:0001217, UniRef:UniRef50_Q14KH5, UniRef:UniRef90_Q14KH5
sMd_main_chr	cds	503258	503896	-	LJDOFN_03445		hypothetical protein
sMd_main_chr	cds	503901	504605	-	LJDOFN_03450		Adhesin P58	SO:0001217, UniRef:UniRef50_A0A345DM49
sMd_main_chr	cds	504815	505420	-	LJDOFN_03455		(pseudo) hypothetical protein	PFAM:PF04466.17, SO:0001217, UniRef:UniRef50_UPI0011BB5E42, UniRef:UniRef90_UPI0011BB5E42
sMd_main_chr	cds	505466	505780	-	LJDOFN_03460		(pseudo) Adhesin P54	SO:0001217, UniRef:UniRef50_A0A0K2JI39, UniRef:UniRef50_A0A5B8XHF6, UniRef:UniRef90_A0A345DP98, UniRef:UniRef90_A0A5B8XHF6
sMd_main_chr	cds	506290	506427	+	LJDOFN_03465		(pseudo) helix-turn-helix domain-containing protein	SO:0001217, UniRef:UniRef50_UPI0011BAFE14, UniRef:UniRef90_UPI0020A00E06
sMd_main_chr	cds	506525	506938	+	LJDOFN_03470		Integrase catalytic domain-containing protein	SO:0001217, UniRef:UniRef50_A0A2S8NQ88
sMd_main_chr	cds	506997	507152	+	LJDOFN_03475		hypothetical protein
sMd_main_chr	cds	507314	507436	-	LJDOFN_03480		hypothetical protein
sMd_main_chr	cds	508409	509311	+	LJDOFN_03485		hypothetical protein
sMd_main_chr	cds	509355	510698	+	LJDOFN_03490		Spiroplasmavirus-related protein	SO:0001217, UniRef:UniRef50_R4ULW9, UniRef:UniRef90_A0A0K2JH79
sMd_main_chr	cds	510995	511954	-	LJDOFN_03495		IS1595 family transposase	SO:0001217, UniRef:UniRef50_A0A2S8NQJ4, UniRef:UniRef90_A0A2S8NQJ4
sMd_main_chr	cds	512098	512334	+	LJDOFN_03500		Spiroplasmavirus-related protein	SO:0001217, UniRef:UniRef50_A0A0K2JHV7, UniRef:UniRef90_A0A2P6FG59
sMd_main_chr	cds	512853	513164	+	LJDOFN_03505		Spiroplasmavirus-related protein	SO:0001217, UniRef:UniRef50_A0A0K2JGU8
sMd_main_chr	cds	513148	513306	+	LJDOFN_03510		Spiroplasmavirus-related protein	SO:0001217, UniRef:UniRef50_A0A0K2JJ47
sMd_main_chr	cds	513322	513513	+	LJDOFN_03515		Plectrovirus-related protein	SO:0001217, UniRef:UniRef50_A0A1J0Z0U2
sMd_main_chr	cds	513513	513818	+	LJDOFN_03520		hypothetical protein
sMd_main_chr	cds	513985	514122	+	LJDOFN_03525		hypothetical protein	SO:0001217, UniRef:UniRef50_A0A0C2EIU8
sMd_main_chr	cds	514125	514472	+	LJDOFN_03530		Spiroplasmavirus-related protein	SO:0001217, UniRef:UniRef50_A0A0K2JJ95
sMd_main_chr	cds	514491	514892	+	LJDOFN_03535		Single-stranded DNA-binding protein	SO:0001217, UniRef:UniRef50_A0A2P6F937
sMd_main_chr	cds	514883	515536	+	LJDOFN_03540		PD-(D/E)XK endonuclease-like domain-containing protein	SO:0001217, UniRef:UniRef50_W6ALJ1, UniRef:UniRef90_A0A3S0TLZ9
sMd_main_chr	cds	515520	516194	+	LJDOFN_03545		Single-stranded DNA-binding protein	SO:0001217, UniRef:UniRef50_W0GLG3
sMd_main_chr	cds	516194	516358	+	LJDOFN_03550		hypothetical protein	SO:0001217, UniRef:UniRef50_A0A3S0SMD2, UniRef:UniRef90_A0A3S0SMD2
sMd_main_chr	cds	516500	516658	+	LJDOFN_03555		Spiroplasma plectrovirus-related protein	SO:0001217, UniRef:UniRef50_A0A345DMW3
sMd_main_chr	cds	516661	516873	+	LJDOFN_03560		Spiroplasmavirus-related protein	SO:0001217, UniRef:UniRef50_A0A4D8RGF2
sMd_main_chr	cds	516893	517228	-	LJDOFN_03565	ytxH	YtxH domain-containing protein	SO:0001217, UniRef:UniRef50_A0A2P6FA36, UniRef:UniRef90_UPI00209FCBE3
sMd_main_chr	cds	517396	517929	-	LJDOFN_03570		Transmembrane protein	SO:0001217, UniRef:UniRef50_A0A2P6FFU6, UniRef:UniRef90_A0A2P6FFU6
sMd_main_chr	cds	517946	518557	-	LJDOFN_03575		hypothetical protein
sMd_main_chr	cds	518499	519251	-	LJDOFN_03580		(pseudo) DUF3688 domain-containing protein	SO:0001217, UniRef:UniRef50_A0A2P6F9G9, UniRef:UniRef90_UPI0020A0B33E
sMd_main_chr	cds	519241	520179	-	LJDOFN_03585		Spiroplasma plectrovirus-related protein	SO:0001217, UniRef:UniRef50_A0A345DQG0, UniRef:UniRef90_A0A2P6FFU2
sMd_main_chr	cds	520186	521010	-	LJDOFN_03590		hypothetical protein
sMd_main_chr	cds	521140	521556	-	LJDOFN_03595		hypothetical protein	SO:0001217, UniRef:UniRef50_A0A2P6F8E9, UniRef:UniRef90_A0A2P6F8E9
sMd_main_chr	cds	521574	522035	-	LJDOFN_03600		P18	SO:0001217, UniRef:UniRef50_A0A2P6FEN9, UniRef:UniRef90_A0A2S8NPU3
sMd_main_chr	cds	523231	523698	-	LJDOFN_03605		DUF3688 domain-containing protein	SO:0001217, UniRef:UniRef50_A0A2P6F954
sMd_main_chr	cds	523890	524138	-	LJDOFN_03610		hypothetical protein
sMd_main_chr	cds	524187	525647	-	LJDOFN_03615		(pseudo) Adhesin P123	SO:0001217, UniRef:UniRef50_A0A2P6F924, UniRef:UniRef90_A0A3S0SMD3
sMd_main_chr	cds	525601	526449	-	LJDOFN_03620		Adhesin P123	SO:0001217, UniRef:UniRef50_A0A2P6F8E7, UniRef:UniRef90_UPI0011BB11D1
sMd_main_chr	cds	526453	527109	-	LJDOFN_03625		hypothetical protein	SO:0001217, UniRef:UniRef50_A0A2P6F8Y2
sMd_main_chr	cds	527096	527845	-	LJDOFN_03630		Adhesin P54	SO:0001217, UniRef:UniRef50_A0A2P6F972, UniRef:UniRef90_A0A2P6F9E0
sMd_main_chr	cds	527928	528143	-	LJDOFN_03635		Adhesin P12	SO:0001217, UniRef:UniRef50_A0A6M5JLE1, UniRef:UniRef90_A0A2P6F8M4
sMd_main_chr	cds	528116	528244	-	LJDOFN_03640		(pseudo) Terminase-like family	SO:0001217, UniRef:UniRef50_A0A2P6F9K3, UniRef:UniRef90_A0A2P6F9K3
sMd_main_chr	cds	528267	528626	-	LJDOFN_03645		(pseudo) Adhesin P58	SO:0001217, UniRef:UniRef50_A0A345DRX0, UniRef:UniRef90_A0A345DRX0
sMd_main_chr	cds	528586	528837	-	LJDOFN_03650		(pseudo) PBSX family phage terminase large subunit	SO:0001217, UniRef:UniRef50_A0A3S0UL75, UniRef:UniRef90_A0A2P6F9N2
sMd_main_chr	cds	528800	528976	-	LJDOFN_03655		(pseudo) hypothetical protein	SO:0001217, UniRef:UniRef50_A0A2P6F958, UniRef:UniRef90_A0A2P6F958
sMd_main_chr	cds	529130	529297	-	LJDOFN_03660		(pseudo) p58	SO:0001217, UniRef:UniRef50_A0A0K2JHJ8, UniRef:UniRef50_UPI00131A2D13, UniRef:UniRef90_A0A0K2JHJ8, UniRef:UniRef90_UPI00131A2D13
sMd_main_chr	cds	529269	529577	-	LJDOFN_03665		hypothetical protein	SO:0001217, UniRef:UniRef50_A0A3S0TXU0, UniRef:UniRef90_UPI001F4D2B37
sMd_main_chr	cds	529570	529968	-	LJDOFN_03670		Spiroplasma plectrovirus-related protein	SO:0001217, UniRef:UniRef50_A0A0K2JH90, UniRef:UniRef90_A0A345DNA4
sMd_main_chr	cds	530422	531180	-	LJDOFN_03675		transposase	SO:0001217, UniRef:UniRef50_UPI001C03B7DB
sMd_main_chr	cds	531430	531759	+	LJDOFN_03680		Transposase of is30 family protein	SO:0001217, UniRef:UniRef50_A0A345DQH7
sMd_main_chr	cds	531969	532415	+	LJDOFN_03685		Transposase of is30 family n-terminal and c-terminal truncated protein	SO:0001217, UniRef:UniRef50_Q14NG8
sMd_main_chr	cds	532591	532767	+	LJDOFN_03690		hypothetical protein	PFAM:PF04452.18
sMd_main_chr	cds	532927	533325	+	LJDOFN_03695		16S rRNA (uracil(1498)-N(3))-methyltransferase	SO:0001217, UniRef:UniRef50_A0A2P6FER9
sMd_main_chr	cds	533338	533907	+	LJDOFN_03700		Transmembrane protein	SO:0001217, UniRef:UniRef50_R4UEJ4, UniRef:UniRef90_A0A0K2JFZ3
sMd_main_chr	cds	534097	534756	+	LJDOFN_03705		Lipoprotein	SO:0001217, UniRef:UniRef50_A0A1J0U1G4
sMd_main_chr	cds	534808	535119	+	LJDOFN_03710		Hypothetical oxidoreductase c-terminal truncated oxidoreductase protein	SO:0001217, UniRef:UniRef50_Q14ML7, UniRef:UniRef90_Q14ML7
sMd_main_chr	cds	535338	535766	+	LJDOFN_03715		(pseudo) Gfo/Idh/MocA family oxidoreductase	SO:0001217, UniRef:UniRef50_A0A2P6FER4, UniRef:UniRef90_A0A432ZWV7
sMd_main_chr	cds	535789	536199	+	LJDOFN_03720		deoxyribose-phosphate aldolase	SO:0001217, UniRef:UniRef50_A0A8J7CR29
sMd_main_chr	cds	536319	536453	+	LJDOFN_03725		hypothetical protein
sMd_main_chr	cds	536487	536642	+	LJDOFN_03730		hypothetical protein
sMd_main_chr	cds	537201	537419	-	LJDOFN_03735		hypothetical protein	SO:0001217, UniRef:UniRef50_UPI001F4CDABA
sMd_main_chr	cds	537494	537955	-	LJDOFN_03740		(pseudo) Plectrovirus-related protein	SO:0001217, UniRef:UniRef50_A0A345DN91, UniRef:UniRef50_A0A6M5JPB4, UniRef:UniRef90_A0A1J0Z0R4
sMd_main_chr	cds	538279	538524	-	LJDOFN_03745		Plectrovirus-related protein	SO:0001217, UniRef:UniRef50_A0A1J0Z0T1, UniRef:UniRef90_A0A3S0ST36
sMd_main_chr	cds	538922	539323	+	LJDOFN_03750		hypothetical protein
sMd_main_chr	cds	539293	539625	+	LJDOFN_03755		(pseudo) Spiroplasma plectrovirus-related protein	SO:0001217, UniRef:UniRef50_A0A345DLG6, UniRef:UniRef90_A0A3S0TRM3
sMd_main_chr	cds	540191	540499	+	LJDOFN_03760		(pseudo) Spiroplasma plectrovirus-related protein	SO:0001217, UniRef:UniRef50_A0A345DN46, UniRef:UniRef90_A0A345DLG4
sMd_main_chr	cds	540974	541933	-	LJDOFN_03765		IS1595 family transposase	SO:0001217, UniRef:UniRef50_A0A2S8NQJ4, UniRef:UniRef90_A0A2S8NQJ4
sMd_main_chr	cds	542527	542712	+	LJDOFN_03770		hypothetical protein	SO:0001217, UniRef:UniRef50_UPI001C04B871
sMd_main_chr	cds	543024	543263	+	LJDOFN_03775		Spiroplasmavirus-related protein	SO:0001217, UniRef:UniRef50_A0A0K2JHV7
sMd_main_chr	cds	543740	544237	+	LJDOFN_03780		Transposase	SO:0001217, UniRef:UniRef50_A0A4D8RMA7
sMd_main_chr	cds	544244	544378	+	LJDOFN_03785		hypothetical protein	SO:0001217, UniRef:UniRef50_A0A2P6FG46, UniRef:UniRef90_A0A2P6FG46
sMd_main_chr	cds	544362	544511	+	LJDOFN_03790		hypothetical protein
sMd_main_chr	cds	544537	544644	+	LJDOFN_03795		(pseudo) Spiroplasma plectrovirus-related protein	SO:0001217, UniRef:UniRef50_A0A345DNJ7, UniRef:UniRef90_UPI0013150DF7
sMd_main_chr	cds	544718	544864	+	LJDOFN_03800		hypothetical protein	SO:0001217, UniRef:UniRef50_A0A0C2EIU8
sMd_main_chr	cds	544857	545132	+	LJDOFN_03805		Single-stranded DNA-binding protein	SO:0001217, UniRef:UniRef50_A0A1J0Z3P4
sMd_main_chr	cds	545533	546234	+	LJDOFN_03810		transposase	SO:0001217, UniRef:UniRef50_UPI001C03B7DB
sMd_main_chr	cds	546399	547739	-	LJDOFN_03815		ISLre2 family transposase	SO:0001217, UniRef:UniRef50_A0A1J0Z2V6
sMd_main_chr	cds	548614	548823	+	LJDOFN_03820		hypothetical protein
sMd_main_chr	cds	549060	549197	-	LJDOFN_03825		hypothetical protein
sMd_main_chr	cds	549322	549726	-	LJDOFN_03830		hypothetical protein	SO:0001217, UniRef:UniRef50_A0A432ZWC9
sMd_main_chr	cds	549857	550363	-	LJDOFN_03835		hypothetical protein	SO:0001217, UniRef:UniRef50_A0A3S0YPW8, UniRef:UniRef90_A0A3S0YPW8
sMd_main_chr	cds	550499	551026	+	LJDOFN_03840		Lipoprotein	SO:0001217, UniRef:UniRef50_A0A3S0SLD9
sMd_main_chr	cds	551125	552252	-	LJDOFN_03845		hypothetical protein
sMd_main_chr	cds	552266	552466	-	LJDOFN_03850		Plectrovirus-related protein	SO:0001217, UniRef:UniRef50_A0A1J0Z2N4, UniRef:UniRef90_A0A432ZUN4
sMd_main_chr	cds	552456	552821	-	LJDOFN_03855		hypothetical protein	SO:0001217, UniRef:UniRef50_A0A3S0YP67
sMd_main_chr	cds	552821	553441	-	LJDOFN_03860		DUF2479 domain-containing protein	SO:0001217, UniRef:UniRef50_A0A3S0RSI2
sMd_main_chr	cds	553575	553928	+	LJDOFN_03865		hypothetical protein
sMd_main_chr	cds	553954	554118	-	LJDOFN_03870		hypothetical protein
sMd_main_chr	cds	554167	554457	-	LJDOFN_03875		hypothetical protein
sMd_main_chr	cds	554516	556027	-	LJDOFN_03880		hypothetical protein	SO:0001217, UniRef:UniRef50_A0A3S0RDH9
sMd_main_chr	cds	556005	556904	-	LJDOFN_03885		hypothetical protein
sMd_main_chr	cds	556911	558818	-	LJDOFN_03890		hypothetical protein
sMd_main_chr	cds	559031	559348	-	LJDOFN_03895		hypothetical protein	SO:0001217, UniRef:UniRef50_A0A3S0T7G4, UniRef:UniRef90_A0A3S0T7G4
sMd_main_chr	cds	559379	560254	-	LJDOFN_03900		hypothetical protein
sMd_main_chr	cds	560272	560634	-	LJDOFN_03905		hypothetical protein
sMd_main_chr	cds	560641	561039	-	LJDOFN_03910		HK97 gp10 family phage protein	SO:0001217, UniRef:UniRef50_A0A3S0RT54, UniRef:UniRef90_A0A3S0RT54
sMd_main_chr	cds	561044	561370	-	LJDOFN_03915		phage head closure protein	GO:0005198, GO:0019068, GO:0044423, RefSeq:WP_126821069.1, SO:0001217, UniParc:UPI000F88D77C, UniRef:UniRef100_A0A3S0YPS6, UniRef:UniRef50_A0A3S0YPS6, UniRef:UniRef90_A0A3S0YPS6
sMd_main_chr	cds	561340	561657	-	LJDOFN_03920		hypothetical protein	SO:0001217, UniRef:UniRef50_A0A3S0T701, UniRef:UniRef90_A0A3S0T701
sMd_main_chr	cds	561675	562244	-	LJDOFN_03925		hypothetical protein
sMd_main_chr	cds	562222	563541	-	LJDOFN_03930		(pseudo) phage major capsid protein	GO:0005198, GO:0019068, GO:0044423, KEGG:K06904, SO:0001217, UniRef:UniRef50_A0A3S0T853, UniRef:UniRef90_A0A3S0T853
sMd_main_chr	cds	563525	564781	-	LJDOFN_03935		phage portal protein	GO:0005198, GO:0019068, GO:0044423, SO:0001217, UniRef:UniRef50_A0A432ZWC5, UniRef:UniRef90_A0A432ZWC5
sMd_main_chr	cds	564830	566530	-	LJDOFN_03940		Terminase large subunit	SO:0001217, UniRef:UniRef50_A0A0K2JIX7, UniRef:UniRef90_A0A3S0R7Y3
sMd_main_chr	cds	566534	567010	-	LJDOFN_03945		hypothetical protein	SO:0001217, UniRef:UniRef50_A0A3S0TM80
sMd_main_chr	cds	567251	568468	-	LJDOFN_03950		Restriction endonuclease type IV Mrr domain-containing protein	SO:0001217, UniRef:UniRef50_Q3ZVM5, UniRef:UniRef90_A0A3S0RDL5
sMd_main_chr	cds	568470	568640	-	LJDOFN_03955		hypothetical protein	SO:0001217, UniRef:UniRef50_UPI0013155011, UniRef:UniRef90_UPI0013155011
sMd_main_chr	cds	568695	569162	-	LJDOFN_03960		Spiroplasmavirus-related protein	SO:0001217, UniRef:UniRef50_A0A0K2JIU8
sMd_main_chr	cds	569400	569600	-	LJDOFN_03965		hypothetical protein
sMd_main_chr	cds	569634	569972	-	LJDOFN_03970		Phage protein	SO:0001217, UniRef:UniRef50_A0A345DMJ9
sMd_main_chr	cds	569974	570111	-	LJDOFN_03975		hypothetical protein	SO:0001217, UniRef:UniRef50_A0A0C2EIU8, UniRef:UniRef90_Q14MC8
sMd_main_chr	cds	570127	570333	-	LJDOFN_03980		Plectrovirus-related protein	SO:0001217, UniRef:UniRef50_Q14N62
sMd_main_chr	cds	570326	570499	-	LJDOFN_03985		Spiroplasmavirus-related protein	SO:0001217, UniRef:UniRef50_A0A0K2JHX0
sMd_main_chr	cds	570626	570814	-	LJDOFN_03990		hypothetical protein
sMd_main_chr	cds	570969	571094	-	LJDOFN_03995		Plectrovirus-related protein	SO:0001217, UniRef:UniRef50_Q14MU8
sMd_main_chr	cds	571161	571499	-	LJDOFN_04000		HNH domain-containing protein	SO:0001217, UniRef:UniRef50_A0A432ZY51, UniRef:UniRef90_A0A432ZY51
sMd_main_chr	cds	571509	572318	-	LJDOFN_04005	recT	Recombinase RecT	SO:0001217, UniRef:UniRef50_A0A0K2JIH6
sMd_main_chr	cds	572320	573024	-	LJDOFN_04010		hypothetical protein	PFAM:PF12705.11
sMd_main_chr	cds	573032	573691	-	LJDOFN_04015		hypothetical protein
sMd_main_chr	cds	573713	574213	-	LJDOFN_04020		ECF transporter S component	SO:0001217, UniRef:UniRef50_A0A1J0Z3W7, UniRef:UniRef90_A0A6M5JMR2
sMd_main_chr	cds	574217	574957	-	LJDOFN_04025		Methyltransferase	SO:0001217, UniRef:UniRef50_Q14LX6
sMd_main_chr	cds	575729	575989	+	LJDOFN_04030		Transposase	SO:0001217, UniRef:UniRef50_A0A432ZVT8, UniRef:UniRef90_A0A432ZVT8
sMd_main_chr	cds	576206	576664	-	LJDOFN_04035		Transposase IS204/IS1001/IS1096/IS1165 DDE domain-containing protein	SO:0001217, UniRef:UniRef50_A0A433ESB4
sMd_main_chr	cds	576983	577297	-	LJDOFN_04040		hypothetical protein
sMd_main_chr	cds	577569	577880	+	LJDOFN_04045		hypothetical protein
sMd_main_chr	cds	578073	578531	-	LJDOFN_04050		Transposase IS204/IS1001/IS1096/IS1165 DDE domain-containing protein	SO:0001217, UniRef:UniRef50_A0A433ESB4
sMd_main_chr	cds	579331	579447	+	LJDOFN_04055		Plectrovirus-related protein	SO:0001217, UniRef:UniRef50_Q14MU8, UniRef:UniRef90_A0A2P6FDJ3
sMd_main_chr	cds	579461	579745	+	LJDOFN_04060		Spiroplasmavirus-related protein	SO:0001217, UniRef:UniRef50_A0A0K2JGU8, UniRef:UniRef90_A0A2P6FAZ5
sMd_main_chr	cds	579700	580194	+	LJDOFN_04065		Plectrovirus-related protein	SO:0001217, UniRef:UniRef50_A0A6M5JKJ8
sMd_main_chr	cds	580172	580453	+	LJDOFN_04070		Spiroplasma plectrovirus-related protein	SO:0001217, UniRef:UniRef50_A0A345DN08
sMd_main_chr	cds	580453	580854	+	LJDOFN_04075		Single-stranded DNA-binding protein	SO:0001217, UniRef:UniRef50_W0GQI2, UniRef:UniRef90_Q14KR8
sMd_main_chr	cds	580866	581324	+	LJDOFN_04080		Phage protein	SO:0001217, UniRef:UniRef50_A0A3S0T7H9
sMd_main_chr	cds	581341	582573	+	LJDOFN_04085		DNA-binding response regulator	SO:0001217, UniRef:UniRef50_A0A433ETQ0
sMd_main_chr	cds	582608	583408	+	LJDOFN_04090		DUF697 domain-containing protein	SO:0001217, UniRef:UniRef50_A0A0K2JIP9, UniRef:UniRef90_A0A2P6FDM4
sMd_main_chr	cds	583420	583569	+	LJDOFN_04095		(pseudo) hypothetical protein	SO:0001217, UniRef:UniRef50_A0A3S0ZUP5, UniRef:UniRef90_UPI0018AD5274
sMd_main_chr	cds	583689	584003	+	LJDOFN_04100		hypothetical protein	SO:0001217, UniRef:UniRef50_A0A432ZUV9, UniRef:UniRef90_UPI001F4CE780
sMd_main_chr	cds	584218	585333	+	LJDOFN_04105		Adhesin P123	SO:0001217, UniRef:UniRef50_A0A6I7G353
sMd_main_chr	cds	585445	585669	+	LJDOFN_04110		hypothetical protein	SO:0001217, UniRef:UniRef50_A0A3S0TS79, UniRef:UniRef90_A0A3S0TS79
sMd_main_chr	cds	585692	586435	+	LJDOFN_04115		(pseudo) Phage portal protein	SO:0001217, UniRef:UniRef50_A0A1J0YZ01, UniRef:UniRef50_A0A2P6FEB3, UniRef:UniRef90_A0A2P6FEB3, UniRef:UniRef90_UPI000D642EFD
sMd_main_chr	cds	586413	586715	+	LJDOFN_04120		(pseudo) Phage portal protein	SO:0001217, UniRef:UniRef50_A0A0K2JGV2, UniRef:UniRef50_A0A3S0RBZ0, UniRef:UniRef90_A0A3S0RC05, UniRef:UniRef90_A0A3S0ST99
sMd_main_chr	cds	586715	587059	+	LJDOFN_04125		hypothetical protein
sMd_main_chr	cds	587186	587545	+	LJDOFN_04130		hypothetical protein
sMd_main_chr	cds	587898	588008	+	LJDOFN_04135		Plectrovirus spv1-c74 orf 14 protein	SO:0001217, UniRef:UniRef50_Q14LW1, UniRef:UniRef90_Q14LW1
sMd_main_chr	cds	588288	588515	+	LJDOFN_04140		Spiroplasmavirus-related protein	SO:0001217, UniRef:UniRef50_A0A2P6FD37, UniRef:UniRef90_A0A4D8RH43
sMd_main_chr	cds	588827	589087	+	LJDOFN_04145		hypothetical protein
sMd_main_chr	cds	589104	589406	+	LJDOFN_04150		hypothetical protein	SO:0001217, UniRef:UniRef50_UPI001F4D91B0
sMd_main_chr	cds	589399	589851	+	LJDOFN_04155		hypothetical protein
sMd_main_chr	cds	589838	589990	+	LJDOFN_04160		Plectrovirus-related protein	SO:0001217, UniRef:UniRef50_A0A2P6F8C0
sMd_main_chr	cds	590223	590426	+	LJDOFN_04165		Spiroplasmavirus-related protein	SO:0001217, UniRef:UniRef50_Q88426, UniRef:UniRef90_A0A4D8RMD8
sMd_main_chr	cds	590426	590749	+	LJDOFN_04170		Plectrovirus spv1-c74 orf 2 n-terminal and c-terminal truncated transmembrane protein	SO:0001217, UniRef:UniRef50_Q14L87
sMd_main_chr	cds	591114	592073	-	LJDOFN_04175		IS1595 family transposase	SO:0001217, UniRef:UniRef50_A0A2S8NQJ4, UniRef:UniRef90_A0A2S8NQJ4
sMd_main_chr	cds	592176	592976	-	LJDOFN_04180		IS1595 family transposase	SO:0001217, UniRef:UniRef50_A0A2S8NQJ4, UniRef:UniRef90_A0A2S8NQJ4
sMd_main_chr	cds	592954	593136	-	LJDOFN_04185		hypothetical protein	SO:0001217, UniRef:UniRef50_UPI001C04B871
sMd_main_chr	cds	593186	593401	-	LJDOFN_04190		hypothetical protein
sMd_main_chr	cds	593403	593540	-	LJDOFN_04195		hypothetical protein	SO:0001217, UniRef:UniRef50_A0A0C2EIU8, UniRef:UniRef90_Q14MC8
sMd_main_chr	cds	593754	593891	-	LJDOFN_04200		(pseudo) Spiroplasma plectrovirus-related protein	SO:0001217, UniRef:UniRef50_A0A345DNJ7, UniRef:UniRef90_A0A2P6FFU9
sMd_main_chr	cds	593921	594208	-	LJDOFN_04205		hypothetical protein	SO:0001217, UniRef:UniRef50_A0A2P6FGE5
sMd_main_chr	cds	594221	594343	-	LJDOFN_04210		Plectrovirus-related protein	SO:0001217, UniRef:UniRef50_Q14MU8
sMd_main_chr	cds	594626	594949	+	LJDOFN_04215		Plectrovirus-related protein	SO:0001217, UniRef:UniRef50_A0A1J0Z0Z7
sMd_main_chr	cds	594906	595214	+	LJDOFN_04220		(pseudo) Plectrovirus spv1-c74 orf 2 n-terminal truncated protein	SO:0001217, UniRef:UniRef50_Q14QP3, UniRef:UniRef90_UPI001F546226
sMd_main_chr	cds	595207	595500	+	LJDOFN_04225		Spiroplasmavirus-related protein	SO:0001217, UniRef:UniRef50_A0A433ETQ3
sMd_main_chr	cds	595660	595896	+	LJDOFN_04230		hypothetical protein
sMd_main_chr	cds	595908	596216	+	LJDOFN_04235		Spiroplasmavirus-related protein	SO:0001217, UniRef:UniRef50_A0A4D8RCC4, UniRef:UniRef90_A0A4D8RCC4
sMd_main_chr	cds	596209	596859	+	LJDOFN_04240		Plectrovirus spv1-r8a2b orf1 c-terminal truncated transmembrane protein	SO:0001217, UniRef:UniRef50_Q14QP6
sMd_main_chr	cds	597296	598588	+	LJDOFN_04245		Spiroplasma plectrovirus-related protein	SO:0001217, UniRef:UniRef50_A0A345DSE3
sMd_main_chr	cds	598614	598955	-	LJDOFN_04250		Putative lipoprotein	SO:0001217, UniRef:UniRef50_A0A4D8RB94
sMd_main_chr	cds	599335	599490	-	LJDOFN_04255		hypothetical protein
sMd_main_chr	cds	599781	600740	+	LJDOFN_04260		IS1595 family transposase	SO:0001217, UniRef:UniRef50_A0A2S8NQJ4, UniRef:UniRef90_A0A2S8NQJ4
sMd_main_chr	cds	600846	601829	+	LJDOFN_04265		IS30 family transposase	GO:0004803, SO:0001217, UniRef:UniRef50_A0A0K2JGH6, UniRef:UniRef90_A0A0K2JGH6
sMd_main_chr	cds	602835	603794	-	LJDOFN_04270		CAAX amino terminal protease	SO:0001217, UniRef:UniRef50_W0GM66, UniRef:UniRef90_A0A0K2JHS8
sMd_main_chr	cds	603921	605498	-	LJDOFN_04275	gpmI	2,3-bisphosphoglycerate-independent phosphoglycerate mutase	EC:5.4.2.12, GO:0006096, GO:0046537, KEGG:K15633, SO:0001217, UniRef:UniRef50_Q6MSF0, UniRef:UniRef90_A0A0K2JGT2
sMd_main_chr	cds	605543	606355	-	LJDOFN_04280		Putative haloacid dehalogenase-like hydrolase protein	EC:3.1.3.104, KEGG:K21064, SO:0001217, UniRef:UniRef50_Q14PC0, UniRef:UniRef90_Q14PC0
sMd_main_chr	cds	606518	606955	-	LJDOFN_04285		(pseudo) Transmembrane protein	SO:0001217, UniRef:UniRef50_A0A0K2JFS2, UniRef:UniRef90_A0A0K2JFS2
sMd_main_chr	cds	607015	607386	-	LJDOFN_04290		hypothetical protein
sMd_main_chr	cds	607589	608548	-	LJDOFN_04295		IS1595 family transposase	SO:0001217, UniRef:UniRef50_A0A2S8NQJ4, UniRef:UniRef90_A0A2S8NQJ4
sMd_main_chr	cds	609206	609301	+	LJDOFN_04300		hypothetical protein
sMd_main_chr	cds	609267	610166	+	LJDOFN_04305		IS1595 family transposase	SO:0001217, UniRef:UniRef50_A0A2S8NQJ4, UniRef:UniRef90_A0A2S8NQJ4
sMd_main_chr	cds	610262	611272	-	LJDOFN_04310		Glycerol-3-phosphate dehydrogenase [NAD(P)+]	SO:0001217, UniRef:UniRef50_S5LVV0, UniRef:UniRef90_A0A0K2JFS4
sMd_main_chr	cds	611284	612600	-	LJDOFN_04315	der	ribosome biogenesis GTPase Der	EC:3.6.5.-, GO:0003924, GO:0005525, GO:0005737, GO:0042254, GO:0043022, SO:0001217, UniRef:UniRef50_B5ZBM9, UniRef:UniRef90_A0A2P6FBN1
sMd_main_chr	cds	612601	613269	-	LJDOFN_04320	cmk	(d)CMP kinase	EC:2.7.4.25, GO:0004127, GO:0015949, SO:0001217, UniRef:UniRef50_R4U5M1, UniRef:UniRef90_A0A0K2JG96
sMd_main_chr	cds	613286	613987	-	LJDOFN_04325		Transmembrane protein	SO:0001217, UniRef:UniRef50_A0A0K2JGS1, UniRef:UniRef90_A0A0K2JGS1
sMd_main_chr	cds	614083	614328	+	LJDOFN_04330		4Fe-4S ferredoxin-type domain-containing protein	SO:0001217, UniRef:UniRef50_R4UKW1, UniRef:UniRef90_A0A0K2JFR7
sMd_main_chr	cds	614507	615016	-	LJDOFN_04335		dUTP diphosphatase	SO:0001217, UniRef:UniRef50_W6AL82, UniRef:UniRef90_A0A0K2JFR9
sMd_main_chr	cds	615006	616565	-	LJDOFN_04340		Hypothetical two-component regulator system yiem receptor component protein	SO:0001217, UniRef:UniRef50_W0GP02, UniRef:UniRef90_Q14PC7
sMd_main_chr	cds	616592	618133	-	LJDOFN_04345		AAA domain-containing protein	SO:0001217, UniRef:UniRef50_A0A2P6FBL0, UniRef:UniRef90_Q14PC8
sMd_main_chr	cds	618148	618816	-	LJDOFN_04350		Transmembrane protein	SO:0001217, UniRef:UniRef50_A0A2P6FBV4, UniRef:UniRef90_A0A2S8NR80
sMd_main_chr	cds	619058	621799	-	LJDOFN_04355		hypothetical protein	SO:0001217, UniRef:UniRef50_A0A1J0U007
sMd_main_chr	cds	621829	622560	-	LJDOFN_04360		Transmembrane protein	SO:0001217, UniRef:UniRef50_A0A1J0TZY9, UniRef:UniRef90_A0A0K2JG76
sMd_main_chr	cds	622575	623333	-	LJDOFN_04365		Transmembrane protein	SO:0001217, UniRef:UniRef50_A0A1J0U012, UniRef:UniRef90_A0A0K2JG87
sMd_main_chr	cds	623346	623915	-	LJDOFN_04370		Transmembrane protein	SO:0001217, UniRef:UniRef50_R4UDA4, UniRef:UniRef90_A0A2S8NQH6
sMd_main_chr	cds	624270	624422	-	LJDOFN_04375		hypothetical protein
sMd_main_chr	cds	624524	624823	-	LJDOFN_04380		Plectrovirus-related protein	SO:0001217, UniRef:UniRef50_Q14KH5, UniRef:UniRef90_Q14KH5
sMd_main_chr	cds	624827	625021	-	LJDOFN_04385		(pseudo) hypothetical protein	SO:0001217, UniRef:UniRef50_A0A2P6FC93, UniRef:UniRef90_A0A2P6FC93
sMd_main_chr	cds	625086	625397	-	LJDOFN_04390		hypothetical protein
sMd_main_chr	cds	625547	626422	-	LJDOFN_04395		(pseudo) Adhesin P58	SO:0001217, UniRef:UniRef50_A0A5B8XJ17, UniRef:UniRef90_A0A5B8XJ17
sMd_main_chr	cds	626454	626921	-	LJDOFN_04400		hypothetical protein	SO:0001217, UniRef:UniRef50_A0A2P6FC99, UniRef:UniRef90_A0A2P6FC99
sMd_main_chr	cds	626921	627268	-	LJDOFN_04405		Spiroplasmavirus-related protein	SO:0001217, UniRef:UniRef50_A0A0K2JI39
sMd_main_chr	cds	627497	627841	+	LJDOFN_04410		hypothetical protein	PFAM:PF13936.10
sMd_main_chr	cds	628120	628299	-	LJDOFN_04415		hypothetical protein
sMd_main_chr	cds	628772	628924	-	LJDOFN_04420		hypothetical protein
sMd_main_chr	cds	629041	629151	-	LJDOFN_04425		Plectrovirus spv1-c74 orf 14 protein	SO:0001217, UniRef:UniRef50_Q14LW1, UniRef:UniRef90_Q14NT2
sMd_main_chr	cds	629224	629679	+	LJDOFN_04430		(pseudo) Transposase	SO:0001217, UniRef:UniRef50_A0A0K2JH80, UniRef:UniRef90_A0A1J0Z354
sMd_main_chr	cds	630099	630626	-	LJDOFN_04435		Hypothetical alcohol dehydrogenase c-terminal truncated oxidoreductase protein	SO:0001217, UniRef:UniRef50_Q14Q16, UniRef:UniRef90_Q14Q16
sMd_main_chr	cds	630758	631516	-	LJDOFN_04440		GGDEF domain-containing protein	SO:0001217, UniRef:UniRef50_R4UHV8, UniRef:UniRef90_A0A0K2JJ32
sMd_main_chr	cds	632151	632531	+	LJDOFN_04445		IS1 family transposase	SO:0001217, UniRef:UniRef50_UPI001C04E82D
sMd_main_chr	cds	632550	632834	+	LJDOFN_04450		(pseudo) ISXO2-like transposase domain-containing protein	SO:0001217, UniRef:UniRef50_A0A345DQP3, UniRef:UniRef50_UPI001C046CEE, UniRef:UniRef90_A0A345DQP3
sMd_main_chr	cds	632850	633110	+	LJDOFN_04455		Transposase	SO:0001217, UniRef:UniRef50_A0A432ZVT8, UniRef:UniRef90_A0A432ZVT8
sMd_main_chr	cds	633317	633919	-	LJDOFN_04460		hypothetical protein	SO:0001217, UniRef:UniRef50_A0A3S0R8V1, UniRef:UniRef90_A0A3S0R8V1
sMd_main_chr	cds	633965	634288	-	LJDOFN_04465		Spiroplasmavirus-related protein	SO:0001217, UniRef:UniRef50_A0A0K2JIL6
sMd_main_chr	cds	634642	635073	-	LJDOFN_04470		hypothetical protein	PFAM:PF01936.22
sMd_main_chr	cds	635054	635170	-	LJDOFN_04475		hypothetical protein
sMd_main_chr	cds	635423	635566	-	LJDOFN_04480		hypothetical protein
sMd_main_chr	cds	635724	636155	-	LJDOFN_04485	smpB	SsrA-binding protein SmpB	GO:0003723, KEGG:K03664, SO:0001217, UniRef:UniRef50_Q6F1Q6, UniRef:UniRef90_Q14Q18
sMd_main_chr	cds	636169	638286	-	LJDOFN_04490	rnr	ribonuclease R	GO:0006401, GO:0008997, SO:0001217, UniRef:UniRef50_A0A2P6FFQ0, UniRef:UniRef90_A0A0K2JJL4
sMd_main_chr	cds	638364	638660	-	LJDOFN_04495	secG	preprotein translocase subunit SecG	GO:0005886, GO:0015450, GO:0043952, SO:0001217, UniRef:UniRef50_A0A654IJR5, UniRef:UniRef90_A0A0K2JJ36
sMd_main_chr	cds	639142	639261	+	LJDOFN_04500		hypothetical protein
sMd_main_chr	cds	639342	639578	+	LJDOFN_04505		(pseudo) IS1 family transposase	SO:0001217, UniRef:UniRef50_UPI001C04E82D, UniRef:UniRef50_UPI001FE2B8EC, UniRef:UniRef90_UPI001C04E82D
sMd_main_chr	cds	639560	639679	+	LJDOFN_04510		hypothetical protein
sMd_main_chr	cds	639790	640446	+	LJDOFN_04515		transposase	SO:0001217, UniRef:UniRef50_UPI001C03B7DB
sMd_main_chr	cds	640560	641411	-	LJDOFN_04520		Cof-like hydrolase	SO:0001217, UniRef:UniRef50_Q14Q21, UniRef:UniRef90_A0A345DPC8
sMd_main_chr	cds	641426	641806	-	LJDOFN_04525		(pseudo) Cof-type HAD-IIB family hydrolase	SO:0001217, UniRef:UniRef50_W0GPM0, UniRef:UniRef90_Q14Q22
sMd_main_chr	cds	642137	642253	-	LJDOFN_04530		hypothetical protein	PFAM:PF08282.16
sMd_main_chr	cds	642429	642623	+	LJDOFN_04535		hypothetical protein
sMd_main_chr	cds	642683	642946	-	LJDOFN_04540		F0F1 ATP synthase subunit epsilon	SO:0001217, UniRef:UniRef50_W0GJY9, UniRef:UniRef90_Q14Q23
sMd_main_chr	cds	642948	644345	-	LJDOFN_04545	atpD	F0F1 ATP synthase subunit beta	COG:C, COG:COG0055, EC:7.1.2.2, GO:0000275, GO:0015986, GO:0045261, GO:0045262, GO:0046933, SO:0001217, UniRef:UniRef50_P55988, UniRef:UniRef90_Q14Q24
sMd_main_chr	cds	644360	645220	-	LJDOFN_04550	atpG	ATP synthase F1 subunit gamma	EC:7.1.2.2, GO:0000275, GO:0015986, GO:0045261, GO:0045262, GO:0046933, SO:0001217, UniRef:UniRef50_Q6F203, UniRef:UniRef90_Q14Q25
sMd_main_chr	cds	645237	646808	-	LJDOFN_04555	atpA	F0F1 ATP synthase subunit alpha	EC:7.1.2.2, GO:0000275, GO:0015986, GO:0045261, GO:0045262, GO:0046933, SO:0001217, UniRef:UniRef50_Q1AVH7, UniRef:UniRef90_Q14Q26
sMd_main_chr	cds	646825	647370	-	LJDOFN_04560	atpH	F0F1 ATP synthase subunit delta	EC:7.1.2.2, SO:0001217, UniRef:UniRef50_Q14Q27, UniRef:UniRef90_Q14Q27
sMd_main_chr	cds	647377	647907	-	LJDOFN_04565	atpF	F0F1 ATP synthase subunit B	EC:7.1.2.2, GO:0000276, GO:0015986, GO:0045263, GO:0045264, GO:0046933, SO:0001217, UniRef:UniRef50_A0A2P6FFQ9, UniRef:UniRef90_A0A1J0YYG5
sMd_main_chr	cds	647949	648251	-	LJDOFN_04570	atpE	ATP synthase F0 subunit C	EC:7.1.2.2, GO:0000276, GO:0015986, GO:0045263, GO:0045264, GO:0046933, RefSeq:WP_004028354.1, SO:0001217, UniParc:UPI000239F5F8, UniRef:UniRef100_A0A0K2JJ44, UniRef:UniRef50_A0A2P6FFS3, UniRef:UniRef90_A0A2P6FFS3
sMd_main_chr	cds	648303	649121	-	LJDOFN_04575		F0F1 ATP synthase subunit A	EC:7.1.2.2, KEGG:K02108, SO:0001217, UniRef:UniRef50_Q14Q30, UniRef:UniRef90_Q14Q30
sMd_main_chr	cds	649111	649548	-	LJDOFN_04580		Spiroplasmavirus-related protein	SO:0001217, UniRef:UniRef50_A0A0H3XIY0, UniRef:UniRef90_A0A0K2JIN0
sMd_main_chr	cds	649535	650158	-	LJDOFN_04585	upp	uracil phosphoribosyltransferase	EC:2.4.2.9, GO:0004845, GO:0009116, SO:0001217, UniRef:UniRef50_Q8RG35, UniRef:UniRef90_A0A0K2JIN1
sMd_main_chr	cds	650310	650645	-	LJDOFN_04590		hypothetical protein
sMd_main_chr	cds	651144	651446	+	LJDOFN_04595		Plectrovirus-related protein	SO:0001217, UniRef:UniRef50_A0A0K2JHZ8, UniRef:UniRef90_A0A1J0Z042
sMd_main_chr	cds	651461	651625	+	LJDOFN_04600		Spiroplasmavirus-related protein	SO:0001217, UniRef:UniRef50_A0A0K2JI02, UniRef:UniRef90_A0A0K2JI02
sMd_main_chr	cds	652119	652274	+	LJDOFN_04605		hypothetical protein
sMd_main_chr	cds	652291	652404	+	LJDOFN_04610		(pseudo) Spiroplasma plectrovirus-related protein	SO:0001217, UniRef:UniRef50_A0A345DN08, UniRef:UniRef90_A0A6M5JMZ5
sMd_main_chr	cds	652395	652568	+	LJDOFN_04615		hypothetical protein
sMd_main_chr	cds	652586	652825	+	LJDOFN_04620		hypothetical protein
sMd_main_chr	cds	653006	653416	+	LJDOFN_04625		hypothetical protein
sMd_main_chr	cds	653580	653768	+	LJDOFN_04630		(pseudo) Spiroplasmavirus-related protein	SO:0001217, UniRef:UniRef50_A0A0K2JGT5, UniRef:UniRef50_A0A3S0USI9, UniRef:UniRef90_A0A0K2JGT5
sMd_main_chr	cds	654467	654586	+	LJDOFN_04635		(pseudo) DNA (cytosine-5-)-methyltransferase	SO:0001217, UniRef:UniRef50_A0A1J0YZS0, UniRef:UniRef90_A0A1J0YZS0
sMd_main_chr	cds	654806	655030	+	LJDOFN_04640		hypothetical protein	PFAM:PF00145.21
sMd_main_chr	cds	655526	655666	+	LJDOFN_04645		hypothetical protein	PFAM:PF02852.26
sMd_main_chr	cds	655809	657851	+	LJDOFN_04650		Transmembrane protein	SO:0001217, UniRef:UniRef50_A0A1J0TZY4, UniRef:UniRef90_A0A0K2JF81
sMd_main_chr	cds	658085	659104	+	LJDOFN_04655		IS1595 family transposase	SO:0001217, UniRef:UniRef50_A0A2S8NQJ4, UniRef:UniRef90_A0A2S8NQJ4
sMd_main_chr	cds	659203	660192	-	LJDOFN_04660		hypothetical protein	PFAM:PF00665.30
sMd_main_chr	cds	660672	661010	+	LJDOFN_04665	rusA	RusA family crossover junction endodeoxyribonuclease	SO:0001217, UniRef:UniRef50_A0A1J0YZ70, UniRef:UniRef90_A0A1J0YZ70
sMd_main_chr	cds	661003	662463	+	LJDOFN_04670		p58	SO:0001217, UniRef:UniRef50_Q53884
sMd_main_chr	cds	662465	662650	+	LJDOFN_04675		Spiroplasmavirus-related protein	SO:0001217, UniRef:UniRef50_A0A0K2JJC5
sMd_main_chr	cds	662643	664010	+	LJDOFN_04680		Putative adhesin P54	SO:0001217, UniRef:UniRef50_A0A2S8NQA2, UniRef:UniRef90_A0A4D8RMI8
sMd_main_chr	cds	663991	665307	+	LJDOFN_04685		Adhesin P123	SO:0001217, UniRef:UniRef50_A0A6I7GU06
sMd_main_chr	cds	665472	667010	+	LJDOFN_04690		Adhesin P123	SO:0001217, UniRef:UniRef50_A0A2S8NQB3
sMd_main_chr	cds	667026	667148	+	LJDOFN_04695		hypothetical protein
sMd_main_chr	cds	667142	667339	+	LJDOFN_04700		(pseudo) Spiroplasmavirus-related protein	SO:0001217, UniRef:UniRef50_A0A4D8RJN2, UniRef:UniRef90_A0A4D8RJN2
sMd_main_chr	cds	667493	667978	+	LJDOFN_04705		Scaffolding protein	SO:0001217, UniRef:UniRef50_A0A6M5JKA6
sMd_main_chr	cds	667997	668620	+	LJDOFN_04710		hypothetical protein	SO:0001217, UniRef:UniRef50_A0A345DS03, UniRef:UniRef90_UPI0011AFA87D
sMd_main_chr	cds	668620	669327	+	LJDOFN_04715		Adhesin P123	SO:0001217, UniRef:UniRef50_A0A345DS74
sMd_main_chr	cds	669333	669524	+	LJDOFN_04720		Spiroplasmavirus-related protein	SO:0001217, UniRef:UniRef50_A0A4D8RVJ5
sMd_main_chr	cds	669686	670453	+	LJDOFN_04725		Spiroplasmavirus-related protein	SO:0001217, UniRef:UniRef50_A0A4D8RFQ3
sMd_main_chr	cds	670444	671769	+	LJDOFN_04730		hypothetical protein	SO:0001217, UniRef:UniRef50_UPI000C78C52B
sMd_main_chr	cds	671771	672352	+	LJDOFN_04735		Transmembrane protein	SO:0001217, UniRef:UniRef50_A0A2P6FFU6, UniRef:UniRef90_A0A2P6FFU6
sMd_main_chr	cds	672458	672877	+	LJDOFN_04740		Transmembrane protein	SO:0001217, UniRef:UniRef50_A0A4D8RCR3, UniRef:UniRef90_UPI000C769F4A
sMd_main_chr	cds	672898	673407	-	LJDOFN_04745		Lipoprotein	SO:0001217, UniRef:UniRef50_A0A2S8NSL0
sMd_main_chr	cds	674006	674116	+	LJDOFN_04750		Plectrovirus spv1-c74 orf 14 protein	SO:0001217, UniRef:UniRef50_Q14LW1
sMd_main_chr	cds	674247	674396	+	LJDOFN_04755		hypothetical protein	SO:0001217, UniRef:UniRef50_P15903, UniRef:UniRef90_A0A3S0TT46
sMd_main_chr	cds	674396	674623	+	LJDOFN_04760		Spiroplasmavirus-related protein	SO:0001217, UniRef:UniRef50_A0A2P6FD37, UniRef:UniRef90_A0A4D8RH43
sMd_main_chr	cds	674932	675366	+	LJDOFN_04765		Spiroplasmavirus-related protein	SO:0001217, UniRef:UniRef50_P15895, UniRef:UniRef90_A0A4D8RCJ2
sMd_main_chr	cds	675368	675709	+	LJDOFN_04770		Spiroplasmavirus-related protein	SO:0001217, UniRef:UniRef50_Q14NE5, UniRef:UniRef90_A0A4D8RUU4
sMd_main_chr	cds	675734	675883	+	LJDOFN_04775		Plectrovirus-related protein	SO:0001217, UniRef:UniRef50_A0A2P6F8C0
sMd_main_chr	cds	675886	676089	+	LJDOFN_04780		Spiroplasmavirus-related protein	SO:0001217, UniRef:UniRef50_Q88426, UniRef:UniRef90_A0A4D8RMD8
sMd_main_chr	cds	676089	677102	+	LJDOFN_04785		Spiroplasmavirus-related protein	SO:0001217, UniRef:UniRef50_P15893, UniRef:UniRef90_A0A3S0TM67
sMd_main_chr	cds	677095	677529	+	LJDOFN_04790		Spiroplasmavirus-related protein	SO:0001217, UniRef:UniRef50_P15896, UniRef:UniRef90_A0A3S0R7W2
sMd_main_chr	cds	677548	677784	+	LJDOFN_04795		Capsid protein	SO:0001217, UniRef:UniRef50_Q76TT7, UniRef:UniRef90_A0A3S0T844
sMd_main_chr	cds	677796	678104	+	LJDOFN_04800		Spiroplasmavirus-related protein	SO:0001217, UniRef:UniRef50_A0A4D8RCC4, UniRef:UniRef90_A0A4D8RCC4
sMd_main_chr	cds	678097	680298	+	LJDOFN_04805		DUF3688 domain-containing protein	SO:0001217, UniRef:UniRef50_A0A2P6FFH2
sMd_main_chr	cds	680324	680770	-	LJDOFN_04810		Spiroplasmavirus-related protein	SO:0001217, UniRef:UniRef50_A0A0K2JHR0
sMd_main_chr	cds	680849	681835	+	LJDOFN_04815		IS30 family transposase	GO:0004803, SO:0001217, UniRef:UniRef50_A0A0K2JGH6, UniRef:UniRef90_A0A0K2JGH6
sMd_main_chr	cds	682034	682495	-	LJDOFN_04820		Spiroplasma plectrovirus-related protein	SO:0001217, UniRef:UniRef50_A0A345DLT5
sMd_main_chr	cds	682489	683394	-	LJDOFN_04825	recT	Recombinase RecT	SO:0001217, UniRef:UniRef50_A0A4D8RHT9, UniRef:UniRef90_A0A345DPB8
sMd_main_chr	cds	683396	684097	-	LJDOFN_04830		hypothetical protein	SO:0001217, UniRef:UniRef50_A0A2P6FDK3
sMd_main_chr	cds	684100	684237	-	LJDOFN_04835		hypothetical protein	SO:0001217, UniRef:UniRef50_A0A0C2EIU8, UniRef:UniRef90_A0A2P6F9A1
sMd_main_chr	cds	684239	684403	-	LJDOFN_04840		hypothetical protein	SO:0001217, UniRef:UniRef50_UPI0020A0DC23
sMd_main_chr	cds	684396	684647	-	LJDOFN_04845		hypothetical protein	SO:0001217, UniRef:UniRef50_A0A2P6FGE5
sMd_main_chr	cds	685157	685393	-	LJDOFN_04850		Spiroplasmavirus-related protein	SO:0001217, UniRef:UniRef50_A0A0K2JHV7, UniRef:UniRef90_UPI00209C79CD
sMd_main_chr	cds	685660	687870	+	LJDOFN_04855		Lipoprotein	SO:0001217, UniRef:UniRef50_A0A2S8NQI1, UniRef:UniRef90_A0A432ZXE1
sMd_main_chr	cds	689126	689365	+	LJDOFN_04860		Spiroplasmavirus-related protein	SO:0001217, UniRef:UniRef50_A0A0K2JHV7, UniRef:UniRef90_A0A3S0TTD0
sMd_main_chr	cds	689646	690056	-	LJDOFN_04865		hypothetical protein
sMd_main_chr	cds	690128	690460	+	LJDOFN_04870		Transposase	SO:0001217, UniRef:UniRef50_A0A432ZVT8, UniRef:UniRef90_A0A432ZVT8
sMd_main_chr	cds	690645	691505	+	LJDOFN_04875	folD	Bifunctional protein FolD	GO:0000105, GO:0004477, GO:0004488, GO:0006164, GO:0009086, GO:0035999, SO:0001217, UniRef:UniRef50_Q14NV1, UniRef:UniRef90_Q14NV1
sMd_main_chr	cds	691742	692122	-	LJDOFN_04880	rbfA	30S ribosome-binding factor RbfA	GO:0006396, GO:0019843, SO:0001217, UniRef:UniRef50_W6A6Z5, UniRef:UniRef90_A0A0K2JGN0
sMd_main_chr	cds	692408	693196	+	LJDOFN_04885		Transmembrane protein	SO:0001217, UniRef:UniRef50_R4ULX1, UniRef:UniRef90_A0A0K2JGN8
sMd_main_chr	cds	693260	693772	-	LJDOFN_04890		(pseudo) AB hydrolase-1 domain-containing protein	SO:0001217, UniRef:UniRef50_W0GLQ1, UniRef:UniRef90_A0A0K2JH74
sMd_main_chr	cds	694057	694485	-	LJDOFN_04895	dgkA	Diacylglycerol kinase	COG:COG0818, COG:I, SO:0001217, UniRef:UniRef50_W0GLX7, UniRef:UniRef90_Q14NW6
sMd_main_chr	cds	694512	694988	-	LJDOFN_04900	ybeY	rRNA maturation RNase YbeY	EC:3.1.-.-, GO:0004222, GO:0004521, GO:0004540, GO:0005737, GO:0006364, GO:0008270, GO:0042254, GO:0046872, SO:0001217, UniRef:UniRef50_Q14NW7, UniRef:UniRef90_Q14NW7
sMd_main_chr	cds	695156	695461	-	LJDOFN_04905		Transposase	SO:0001217, UniRef:UniRef50_A0A432ZVT8, UniRef:UniRef90_A0A432ZVT8
sMd_main_chr	cds	695446	695814	-	LJDOFN_04910		IS1 family transposase	SO:0001217, UniRef:UniRef50_UPI001C04E82D
sMd_main_chr	cds	696170	696529	-	LJDOFN_04915		DUF3139 domain-containing protein	SO:0001217, UniRef:UniRef50_A0A1J0U126
sMd_main_chr	cds	696755	697789	-	LJDOFN_04920		Integrase	SO:0001217, UniRef:UniRef50_Q88419, UniRef:UniRef90_A0A4D8RAR0
sMd_main_chr	cds	697993	698952	+	LJDOFN_04925		IS1595 family transposase	SO:0001217, UniRef:UniRef50_A0A2S8NQJ4, UniRef:UniRef90_A0A2S8NQJ4
sMd_main_chr	cds	699695	700420	+	LJDOFN_04930		DNA uptake protein	SO:0001217, UniRef:UniRef50_A0A433ETJ5, UniRef:UniRef90_A0A345DNZ6
sMd_main_chr	cds	700445	701410	+	LJDOFN_04935	holA	DNA polymerase III subunit delta	EC:2.7.7.7, GO:0003887, GO:0006260, GO:0009360, SO:0001217, UniRef:UniRef50_Q14PY2, UniRef:UniRef90_Q14PY2
sMd_main_chr	cds	701446	702936	+	LJDOFN_04940		Transmembrane protein	SO:0001217, UniRef:UniRef50_A0A0H3XJ03, UniRef:UniRef90_A0A0K2JJ09
sMd_main_chr	cds	703008	703259	-	LJDOFN_04945		Small ribosomal subunit protein bS20	SO:0001217, UniRef:UniRef50_A0A0H3XLS9
sMd_main_chr	cds	703554	703841	+	LJDOFN_04950		DUF370 domain-containing protein	SO:0001217, UniRef:UniRef50_Q14PX9, UniRef:UniRef90_Q14PX9
sMd_main_chr	cds	703908	704339	+	LJDOFN_04955	rpiB	ribose 5-phosphate isomerase B	EC:5.3.1.6, GO:0004751, GO:0009052, SO:0001217, UniRef:UniRef50_Q14PX8, UniRef:UniRef90_Q14PX8
sMd_main_chr	cds	704399	705184	+	LJDOFN_04960		(pseudo) Transmembrane protein	SO:0001217, UniRef:UniRef50_A0A1J0TZI5, UniRef:UniRef50_UPI000591F251, UniRef:UniRef90_A0A4D8RGF5
sMd_main_chr	cds	705569	705796	-	LJDOFN_04965	nifU	NIF system FeS cluster assembly NifU C-terminal domain-containing protein	SO:0001217, UniRef:UniRef50_A0A1B3SL73, UniRef:UniRef90_A0A1J0TZI2
sMd_main_chr	cds	706060	707100	+	LJDOFN_04970	prs	Ribose-phosphate pyrophosphokinase	SO:0001217, UniRef:UniRef50_A0A3S0RDM6, UniRef:UniRef90_A0A3S0RDM6
sMd_main_chr	cds	707741	708094	-	LJDOFN_04975		(pseudo) ISXO2-like transposase domain-containing protein	SO:0001217, UniRef:UniRef50_A0A345DQP3, UniRef:UniRef50_UPI001C046CEE, UniRef:UniRef90_A0A345DQP3
sMd_main_chr	cds	708113	708493	-	LJDOFN_04980		IS1 family transposase	SO:0001217, UniRef:UniRef50_UPI001C04E82D
sMd_main_chr	cds	708786	709565	+	LJDOFN_04985		(pseudo) hypothetical protein	SO:0001217, UniRef:UniRef50_UPI001E40F6C7, UniRef:UniRef90_UPI001E40F6C7
sMd_main_chr	cds	709687	710211	+	LJDOFN_04990		(pseudo) hypothetical protein	SO:0001217, UniRef:UniRef50_UPI001F4E7DB2, UniRef:UniRef90_UPI001F4E7DB2
sMd_main_chr	cds	710503	710982	+	LJDOFN_04995		(pseudo) Hypothetical transmembrane protein	SO:0001217, UniRef:UniRef50_Q14PV8, UniRef:UniRef90_Q14PV8
sMd_main_chr	cds	711206	711421	-	LJDOFN_05000		Plectrovirus-related protein	SO:0001217, UniRef:UniRef50_A0A2P6FD37
sMd_main_chr	cds	711428	711568	-	LJDOFN_05005		hypothetical protein	SO:0001217, UniRef:UniRef50_P15903, UniRef:UniRef90_A0A3S0TT46
sMd_main_chr	cds	711699	711809	-	LJDOFN_05010		Plectrovirus spv1-c74 orf 14 protein	SO:0001217, UniRef:UniRef50_Q14LW1
sMd_main_chr	cds	712393	712539	+	LJDOFN_05015		hypothetical protein
sMd_main_chr	cds	712594	712992	+	LJDOFN_05020		hypothetical protein
sMd_main_chr	cds	713164	713709	+	LJDOFN_05025		MATE efflux family protein	SO:0001217, UniRef:UniRef50_A0A0K2JGF8, UniRef:UniRef90_A0A0K2JGF8
sMd_main_chr	cds	713840	714865	+	LJDOFN_05030		Spiroplasmavirus-related protein	SO:0001217, UniRef:UniRef50_A0A0K2JGE7
sMd_main_chr	cds	715270	715512	-	LJDOFN_05035		hypothetical protein	SO:0001217, UniRef:UniRef50_UPI0002A656B7
sMd_main_chr	cds	716082	716381	-	LJDOFN_05040		hypothetical protein
sMd_main_chr	cds	716419	716673	+	LJDOFN_05045		hypothetical protein
sMd_main_chr	cds	717897	718358	-	LJDOFN_05050		DUF3688 domain-containing protein	SO:0001217, UniRef:UniRef50_UPI001F4CB0D1
sMd_main_chr	cds	718441	718938	-	LJDOFN_05055		Spiroplasmavirus-related protein	SO:0001217, UniRef:UniRef50_A0A0K2JIQ4
sMd_main_chr	cds	719103	719597	-	LJDOFN_05060		DDE-type integrase/transposase/recombinase	SO:0001217, UniRef:UniRef50_A0A0K2JFQ9, UniRef:UniRef90_UPI001CA5B96A
sMd_main_chr	cds	719587	719784	-	LJDOFN_05065		(pseudo) Integrase	SO:0001217, UniRef:UniRef50_Q14NT5, UniRef:UniRef90_Q14NT5
sMd_main_chr	cds	720080	720313	-	LJDOFN_05070		Spiroplasmavirus-related protein	SO:0001217, UniRef:UniRef50_A0A0K2JFN3
sMd_main_chr	cds	720499	720927	+	LJDOFN_05075		Spiroplasmavirus-related protein	SO:0001217, UniRef:UniRef50_A0A0K2JHR0
sMd_main_chr	cds	721002	721748	-	LJDOFN_05080		(pseudo) DUF3688 domain-containing protein	SO:0001217, UniRef:UniRef50_A0A345DSE3, UniRef:UniRef90_UPI0011AF3538
sMd_main_chr	cds	721708	722070	-	LJDOFN_05085		hypothetical protein
sMd_main_chr	cds	722246	722374	-	LJDOFN_05090		hypothetical protein
sMd_main_chr	cds	722565	723374	-	LJDOFN_05095		hypothetical protein
sMd_main_chr	cds	723367	723675	-	LJDOFN_05100		Spiroplasmavirus-related protein	SO:0001217, UniRef:UniRef50_A0A4D8RCC4, UniRef:UniRef90_A0A4D8RCC4
sMd_main_chr	cds	723935	724066	-	LJDOFN_05105		(pseudo) Capsid protein	SO:0001217, UniRef:UniRef50_Q76TT7, UniRef:UniRef90_A0A3S0T844
sMd_main_chr	cds	724081	724518	-	LJDOFN_05110		Spiroplasmavirus-related protein	SO:0001217, UniRef:UniRef50_P15896, UniRef:UniRef90_A0A3S0R7W2
sMd_main_chr	cds	724511	725473	-	LJDOFN_05115		Spiroplasmavirus-related protein	SO:0001217, UniRef:UniRef50_P15893, UniRef:UniRef90_A0A3S0TM67
sMd_main_chr	cds	725611	725955	-	LJDOFN_05120		Transposase	SO:0001217, UniRef:UniRef50_A0A432ZVT8, UniRef:UniRef90_A0A432ZVT8
sMd_main_chr	cds	726053	726316	-	LJDOFN_05125		(pseudo) ISXO2-like transposase domain-containing protein	SO:0001217, UniRef:UniRef50_A0A345DQP3, UniRef:UniRef50_UPI001C046CEE, UniRef:UniRef90_A0A345DQP3
sMd_main_chr	cds	726357	726704	-	LJDOFN_05130		IS1 family transposase	SO:0001217, UniRef:UniRef50_UPI001C04E82D
sMd_main_chr	cds	726810	727013	-	LJDOFN_05135		Spiroplasmavirus-related protein	SO:0001217, UniRef:UniRef50_Q88426, UniRef:UniRef90_A0A4D8RMD8
sMd_main_chr	cds	727016	727531	-	LJDOFN_05140		hypothetical protein
sMd_main_chr	cds	727877	728110	-	LJDOFN_05145		(pseudo) Spiroplasmavirus-related protein	SO:0001217, UniRef:UniRef50_P15895, UniRef:UniRef90_A0A4D8RCJ2
sMd_main_chr	cds	728336	729295	+	LJDOFN_05150		IS1595 family transposase	SO:0001217, UniRef:UniRef50_A0A2S8NQJ4, UniRef:UniRef90_A0A2S8NQJ4
sMd_main_chr	cds	729841	730065	-	LJDOFN_05155		Plectrovirus-related protein	SO:0001217, UniRef:UniRef50_A0A2P6FD37
sMd_main_chr	cds	730065	730214	-	LJDOFN_05160		hypothetical protein	SO:0001217, UniRef:UniRef50_P15903, UniRef:UniRef90_A0A3S0TT46
sMd_main_chr	cds	730358	730456	-	LJDOFN_05165		Plectrovirus spv1-c74 orf 14 protein	SO:0001217, UniRef:UniRef50_Q14LW1
sMd_main_chr	cds	730863	730973	-	LJDOFN_05170		(pseudo) Capsid protein	SO:0001217, UniRef:UniRef50_Q76TT7, UniRef:UniRef90_A0A3S0T844
sMd_main_chr	cds	730973	731374	-	LJDOFN_05175		Spiroplasmavirus-related protein	SO:0001217, UniRef:UniRef50_P15896, UniRef:UniRef90_A0A4D8RLM7
sMd_main_chr	cds	731367	731540	-	LJDOFN_05180		Spiroplasmavirus-related protein	SO:0001217, UniRef:UniRef50_A0A0K2JG60
sMd_main_chr	cds	731679	732524	-	LJDOFN_05185		Spiroplasmavirus-related protein	SO:0001217, UniRef:UniRef50_P15893, UniRef:UniRef90_A0A4D8RC32
sMd_main_chr	cds	732880	733440	-	LJDOFN_05190		ISXO2-like transposase domain-containing protein	SO:0001217, UniRef:UniRef50_A0A345DQP3, UniRef:UniRef90_A0A345DQP3
sMd_main_chr	cds	733481	733837	-	LJDOFN_05195		hypothetical protein	PFAM:PF03811.17
sMd_main_chr	cds	734013	734492	-	LJDOFN_05200		hypothetical protein
sMd_main_chr	cds	734496	734666	-	LJDOFN_05205		hypothetical protein	SO:0001217, UniRef:UniRef50_A0A433ERZ5
sMd_main_chr	cds	734776	735159	-	LJDOFN_05210		hypothetical protein	SO:0001217, UniRef:UniRef50_A0A4D8RDV7
sMd_main_chr	cds	735805	736053	-	LJDOFN_05215		Plectrovirus spv1-r8a2b orf 7 transmembrane protein	SO:0001217, UniRef:UniRef50_A0A2P6FD06, UniRef:UniRef90_Q14NS7
sMd_main_chr	cds	736022	736201	-	LJDOFN_05220		hypothetical protein
sMd_main_chr	cds	736310	736423	-	LJDOFN_05225		Plectrovirus spv1-c74 orf 14 protein	SO:0001217, UniRef:UniRef50_Q14LW1, UniRef:UniRef90_A0A2P6FB93
sMd_main_chr	cds	736923	737222	-	LJDOFN_05230		hypothetical protein	SO:0001217, UniRef:UniRef50_UPI000DF84779, UniRef:UniRef90_UPI000DF84779
sMd_main_chr	cds	737215	737496	-	LJDOFN_05235		hypothetical protein	SO:0001217, UniRef:UniRef50_UPI000DF8013E, UniRef:UniRef90_UPI000DF8013E
sMd_main_chr	cds	737683	738402	+	LJDOFN_05240		transposase	SO:0001217, UniRef:UniRef50_UPI001C03B7DB
sMd_main_chr	cds	738709	739143	-	LJDOFN_05245		hypothetical protein
sMd_main_chr	cds	739404	739820	-	LJDOFN_05250		hypothetical protein	SO:0001217, UniRef:UniRef50_UPI0018DC73CB
sMd_main_chr	cds	739823	739975	-	LJDOFN_05255		hypothetical protein
sMd_main_chr	cds	739984	740202	-	LJDOFN_05260		hypothetical protein
sMd_main_chr	cds	740258	740419	-	LJDOFN_05265		(pseudo) Spiroplasmavirus-related protein	SO:0001217, UniRef:UniRef50_A0A0K2JIT1, UniRef:UniRef90_A0A0K2JIT1
sMd_main_chr	cds	740479	740598	-	LJDOFN_05270		hypothetical protein
sMd_main_chr	cds	740588	740833	-	LJDOFN_05275		hypothetical protein	SO:0001217, UniRef:UniRef50_A0A345DQU7
sMd_main_chr	cds	740945	741139	-	LJDOFN_05280		hypothetical protein	SO:0001217, UniRef:UniRef50_A0A0K2JIC6
sMd_main_chr	cds	742010	742816	-	LJDOFN_05285		IS1595 family transposase	SO:0001217, UniRef:UniRef50_A0A2S8NQJ4, UniRef:UniRef90_A0A2S8NQJ4
sMd_main_chr	cds	743070	743297	-	LJDOFN_05290		(pseudo) Spiroplasma plectrovirus-related protein	SO:0001217, UniRef:UniRef50_A0A345DMB4, UniRef:UniRef90_A0A345DMB4
sMd_main_chr	cds	743305	743679	-	LJDOFN_05295		hypothetical protein
sMd_main_chr	cds	744185	744574	-	LJDOFN_05300		hypothetical protein
sMd_main_chr	cds	744589	744804	-	LJDOFN_05305		hypothetical protein	SO:0001217, UniRef:UniRef50_A0A3S0RDF6
sMd_main_chr	cds	744970	745839	+	LJDOFN_05310	thyA	thymidylate synthase	EC:2.1.1.45, GO:0004799, GO:0009265, SO:0001217, UniRef:UniRef50_Q6F145, UniRef:UniRef90_A0A0K2JI12
sMd_main_chr	cds	745839	746321	+	LJDOFN_05315		Dihydrofolate reductase	SO:0001217, UniRef:UniRef50_R4U3I3, UniRef:UniRef90_A0A0K2JIG6
sMd_main_chr	cds	746323	747114	+	LJDOFN_05320		1-acyl-sn-glycerol-3-phosphate acyltransferase	SO:0001217, UniRef:UniRef50_R4U5T7, UniRef:UniRef90_A0A0K2JIH5
sMd_main_chr	cds	747134	748444	+	LJDOFN_05325	pdp	thymidine phosphorylase	EC:2.4.2.2, EC:2.4.2.4, GO:0006206, KEGG:K00756, SO:0001217, UniRef:UniRef50_Q14P21, UniRef:UniRef90_Q14P21
sMd_main_chr	cds	748545	749306	+	LJDOFN_05330		Chromosome segregation and condensation protein A	SO:0001217, UniRef:UniRef50_W0GL19, UniRef:UniRef90_Q14P20
sMd_main_chr	cds	749312	749860	+	LJDOFN_05335	scpB	SMC-Scp complex subunit ScpB	GO:0005515, GO:0007059, KEGG:K06024, SO:0001217, UniRef:UniRef50_W0GP73, UniRef:UniRef90_A0A0K2JHY0
sMd_main_chr	cds	749860	750603	+	LJDOFN_05340		Pseudouridine synthase	EC:5.4.99.22, KEGG:K06178, SO:0001217, UniRef:UniRef50_Q14P18, UniRef:UniRef90_A0A3S0RT18
sMd_main_chr	cds	750619	751227	+	LJDOFN_05345		Deoxynucleoside kinase	SO:0001217, UniRef:UniRef50_Q14P17, UniRef:UniRef90_Q14P17
sMd_main_chr	cds	751267	751830	-	LJDOFN_05350		Inorganic pyrophosphatase	SO:0001217, UniRef:UniRef50_Q6F0S1, UniRef:UniRef90_A0A0K2JID9
sMd_main_chr	cds	752089	752772	+	LJDOFN_05355		transposase	SO:0001217, UniRef:UniRef50_UPI001C03B7DB
sMd_main_chr	cds	752788	753048	+	LJDOFN_05360		Transposase	SO:0001217, UniRef:UniRef50_A0A432ZVT8, UniRef:UniRef90_A0A432ZVT8
sMd_main_chr	cds	753332	754036	+	LJDOFN_05365		ECF transporter S component	GO:0005215, GO:0034220, SO:0001217, UniRef:UniRef50_A0A0K2JIE8, UniRef:UniRef90_A0A0K2JIE8
sMd_main_chr	tRNA	754096	754172	+	LJDOFN_05370	trnR	tRNA-Arg(tct)	SO:0001036
sMd_main_chr	cds	754432	755190	+	LJDOFN_05375		DUF3196 domain-containing protein	SO:0001217, UniRef:UniRef50_A0A0K2JIZ7, UniRef:UniRef90_A0A0K2JIZ7
sMd_main_chr	cds	755309	756604	+	LJDOFN_05380	tig	trigger factor	EC:5.2.1.8, GO:0003755, GO:0005854, GO:0051082, GO:0051083, SO:0001217, UniRef:UniRef50_R4U3J2, UniRef:UniRef90_Q14P10
sMd_main_chr	cds	756793	757449	-	LJDOFN_05385		transposase	SO:0001217, UniRef:UniRef50_UPI001C03B7DB
sMd_main_chr	cds	757745	757897	-	LJDOFN_05390		hypothetical protein
sMd_main_chr	cds	758219	760537	+	LJDOFN_05395	lon	endopeptidase La	COG:COG0466, COG:O, EC:3.4.21.53, GO:0004252, GO:0005524, GO:0006508, GO:0016887, SO:0001217, UniRef:UniRef50_Q6MTF4, UniRef:UniRef90_Q14P09
sMd_main_chr	cds	760590	760946	+	LJDOFN_05400	insA	InsA N-terminal domain-containing protein	SO:0001217, UniRef:UniRef50_A0A2S8NPX2
sMd_main_chr	cds	760956	761612	+	LJDOFN_05405		transposase	SO:0001217, UniRef:UniRef50_UPI001C03B7DB
sMd_main_chr	cds	761778	763022	+	LJDOFN_05410	rarA	Recombination factor protein RarA	KEGG:K07478, SO:0001217, UniRef:UniRef50_A0A2K8KHY7, UniRef:UniRef90_A0A0K2JIV8
sMd_main_chr	cds	763097	763201	+	LJDOFN_05415		hypothetical protein
sMd_main_chr	cds	763734	764390	-	LJDOFN_05420		transposase	SO:0001217, UniRef:UniRef50_UPI001C03B7DB
sMd_main_chr	cds	764527	764619	-	LJDOFN_05425		hypothetical protein
sMd_main_chr	cds	764601	764837	-	LJDOFN_05430		(pseudo) IS1 family transposase	SO:0001217, UniRef:UniRef50_UPI001C04E82D, UniRef:UniRef50_UPI001FE2B8EC, UniRef:UniRef90_UPI001C04E82D
sMd_main_chr	cds	765306	765701	+	LJDOFN_05435		hypothetical protein
sMd_main_chr	cds	766331	766801	+	LJDOFN_05440		Tyrosine specific protein phosphatases domain-containing protein	SO:0001217, UniRef:UniRef50_A0A1J0U0D0, UniRef:UniRef90_A0A4D8RCH7
sMd_main_chr	cds	766794	767084	+	LJDOFN_05445		hypothetical protein
sMd_main_chr	cds	767729	767893	+	LJDOFN_05450	rpsU	30S ribosomal protein S21	GO:0000314, GO:0003735, GO:0006412, GO:0022627, SO:0001217, UniRef:UniRef50_V5RI80, UniRef:UniRef90_R4UFM5
sMd_main_chr	cds	768645	769328	+	LJDOFN_05455		(pseudo) Uracil permease	KEGG:K02824, SO:0001217, UniRef:UniRef50_A0A4P7AK50, UniRef:UniRef90_A0A4D8RGT9
sMd_main_chr	cds	769347	769607	+	LJDOFN_05460		hypothetical protein
sMd_main_chr	cds	769866	770150	+	LJDOFN_05465		hypothetical protein	PFAM:PF03811.17, SO:0001217, UniRef:UniRef50_UPI001FE2B8EC
sMd_main_chr	cds	770171	770827	+	LJDOFN_05470		transposase	SO:0001217, UniRef:UniRef50_UPI001C03B7DB
sMd_main_chr	cds	771109	774075	+	LJDOFN_05475	smc	chromosome segregation protein SMC	GO:0005524, GO:0007059, GO:0030261, SO:0001217, UniRef:UniRef50_A0A2P6FBH7, UniRef:UniRef90_A0A0K2JG56
sMd_main_chr	cds	774165	775487	+	LJDOFN_05480	ptsS	phosphate ABC transporter substrate-binding protein	SO:0001217, UniRef:UniRef50_W6AP34, UniRef:UniRef90_A0A3S0YQR2
sMd_main_chr	cds	775490	777601	+	LJDOFN_05485	pstA	phosphate ABC transporter permease PstA	GO:0005886, GO:0015415, GO:0055052, SO:0001217, UniRef:UniRef50_A0A0H3XLX6, UniRef:UniRef90_A0A345DNC4
sMd_main_chr	cds	777579	778388	+	LJDOFN_05490	pstB	phosphate ABC transporter ATP-binding protein PstB	EC:7.3.2.1, GO:0005315, GO:0005524, GO:0005886, GO:0009898, GO:0015415, GO:0016887, GO:0055052, SO:0001217, UniRef:UniRef50_Q2JMJ0, UniRef:UniRef90_Q6XYT0
sMd_main_chr	cds	778408	779067	+	LJDOFN_05495	phoU	phosphate signaling complex protein PhoU	GO:0003700, GO:0051049, SO:0001217, UniRef:UniRef50_A0A0H3XN49, UniRef:UniRef90_A0A0K2JF66
sMd_main_chr	cds	779727	781403	+	LJDOFN_05500		Phospho-sugar mutase	SO:0001217, UniRef:UniRef50_Q14PE4, UniRef:UniRef90_Q14PE4
sMd_main_chr	cds	781445	782269	+	LJDOFN_05505		hypothetical protein	SO:0001217, UniRef:UniRef50_UPI0020A3A440
sMd_main_chr	cds	782791	783243	+	LJDOFN_05510		hypothetical protein	PFAM:PF00198.27
sMd_main_chr	cds	783389	784330	+	LJDOFN_05515		3'-5' exoribonuclease	EC:3.1.-.-, KEGG:K03698, SO:0001217, UniRef:UniRef50_A0A2P6FBI0, UniRef:UniRef90_A0A1J0TZY6
sMd_main_chr	cds	785595	785909	-	LJDOFN_05520		(pseudo) hypothetical protein	SO:0001217, UniRef:UniRef50_UPI001C048C95, UniRef:UniRef90_UPI001CA545A3
sMd_main_chr	cds	785872	786021	-	LJDOFN_05525		hypothetical protein
sMd_main_chr	cds	786161	786754	+	LJDOFN_05530		hypothetical protein
sMd_main_chr	cds	786979	787938	-	LJDOFN_05535		IS1595 family transposase	SO:0001217, UniRef:UniRef50_A0A2S8NQJ4, UniRef:UniRef90_A0A2S8NQJ4
sMd_main_chr	cds	788119	788787	-	LJDOFN_05540		hypothetical protein
sMd_main_chr	cds	789178	789429	+	LJDOFN_05545		hypothetical protein
sMd_main_chr	cds	789691	790464	+	LJDOFN_05550		IS1595 family transposase	SO:0001217, UniRef:UniRef50_A0A2S8NQJ4
sMd_main_chr	cds	790517	790765	+	LJDOFN_05555		hypothetical protein
sMd_main_chr	cds	790870	791949	+	LJDOFN_05560	hemW	radical SAM family heme chaperone HemW	GO:0006779, GO:0051989, SO:0001217, UniRef:UniRef50_Q14P95, UniRef:UniRef90_Q14P95
sMd_main_chr	cds	792049	792189	+	LJDOFN_05565		hypothetical protein
sMd_main_chr	cds	792258	792620	+	LJDOFN_05570		M20/M25/M40 family metallo-hydrolase	SO:0001217, UniRef:UniRef50_UPI001D1565B7
sMd_main_chr	cds	792715	792972	+	LJDOFN_05575		hypothetical protein
sMd_main_chr	cds	792941	793345	+	LJDOFN_05580		M20/M25/M40 family metallo-hydrolase	SO:0001217, UniRef:UniRef50_UPI00241188FD
sMd_main_chr	cds	793624	793836	+	LJDOFN_05585		hypothetical protein
sMd_main_chr	cds	794018	794977	+	LJDOFN_05590		IS1595 family transposase	SO:0001217, UniRef:UniRef50_A0A2S8NQJ4, UniRef:UniRef90_A0A2S8NQJ4
sMd_main_chr	cds	795110	795328	+	LJDOFN_05595		DEAD/DEAH box helicase family protein	SO:0001217, UniRef:UniRef50_UPI0020C77127
sMd_main_chr	cds	795343	795900	+	LJDOFN_05600		DEAD/DEAH box helicase family protein	SO:0001217, UniRef:UniRef50_UPI002412E029, UniRef:UniRef90_UPI002412E029
sMd_main_chr	cds	795992	796423	+	LJDOFN_05605		(pseudo) SWI2/SNF2 ATPase	EC:3.1.21.3, KEGG:K01153, SO:0001217, UniRef:UniRef50_UPI0020A34F26, UniRef:UniRef90_UPI0020A34F26
sMd_main_chr	cds	797215	797499	+	LJDOFN_05610		Spiroplasmavirus-related protein	SO:0001217, UniRef:UniRef50_A0A0K2JGU8, UniRef:UniRef90_W0GQY6
sMd_main_chr	cds	797509	797667	+	LJDOFN_05615		Spiroplasmavirus-related protein	SO:0001217, UniRef:UniRef50_A0A0K2JJ47
sMd_main_chr	cds	797684	797896	+	LJDOFN_05620		Plectrovirus-related protein	SO:0001217, UniRef:UniRef50_A0A1J0Z0U2
sMd_main_chr	cds	797877	798050	+	LJDOFN_05625		Spiroplasmavirus-related protein	SO:0001217, UniRef:UniRef50_A0A0K2JHX0
sMd_main_chr	cds	798052	798201	+	LJDOFN_05630		hypothetical protein
sMd_main_chr	cds	798273	798410	+	LJDOFN_05635		hypothetical protein	SO:0001217, UniRef:UniRef50_A0A0C2EIU8, UniRef:UniRef90_A0A6I7GYT7
sMd_main_chr	cds	798432	798830	+	LJDOFN_05640		Single-stranded DNA-binding protein	SO:0001217, UniRef:UniRef50_A0A2P6F937
sMd_main_chr	cds	798917	799474	+	LJDOFN_05645		PD-(D/E)XK endonuclease-like domain-containing protein	SO:0001217, UniRef:UniRef50_W6ALJ1, UniRef:UniRef90_A0A3S0TLZ9
sMd_main_chr	cds	799458	800015	+	LJDOFN_05650		Single-stranded DNA-binding protein	SO:0001217, UniRef:UniRef50_W0GLG3
sMd_main_chr	cds	800129	800629	+	LJDOFN_05655		Spiroplasma plectrovirus-related protein	SO:0001217, UniRef:UniRef50_A0A345DLT5
sMd_main_chr	cds	800598	801392	+	LJDOFN_05660		Methyltransferase	SO:0001217, UniRef:UniRef50_A0A0K2JF87, UniRef:UniRef90_A0A0K2JEW0
sMd_main_chr	cds	801405	801554	+	LJDOFN_05665		Spiroplasmavirus-related protein	SO:0001217, UniRef:UniRef50_A0A0K2JH62, UniRef:UniRef90_A0A0K2JH62
sMd_main_chr	cds	801581	801907	-	LJDOFN_05670		S1 motif domain-containing protein	SO:0001217, UniRef:UniRef50_R4U2Q8
sMd_main_chr	cds	802117	803133	-	LJDOFN_05675		hypothetical protein
sMd_main_chr	cds	803138	803494	-	LJDOFN_05680		hypothetical protein
sMd_main_chr	cds	803539	803877	-	LJDOFN_05685		Transmembrane protein	SO:0001217, UniRef:UniRef50_A0A0K2JGA8
sMd_main_chr	cds	804203	804706	+	LJDOFN_05690		Lipoprotein	SO:0001217, UniRef:UniRef50_A0A2S8NQY2
sMd_main_chr	cds	804732	805694	-	LJDOFN_05695		hypothetical protein
sMd_main_chr	cds	806264	807001	-	LJDOFN_05700		hypothetical protein
sMd_main_chr	cds	806970	807590	-	LJDOFN_05705		hypothetical protein
sMd_main_chr	cds	807590	809005	-	LJDOFN_05710		Adhesin P54	SO:0001217, UniRef:UniRef50_A0A6I7GQN6
sMd_main_chr	cds	809065	809550	+	LJDOFN_05715		hypothetical protein	SO:0001217, UniRef:UniRef50_A0A2S8NTJ2, UniRef:UniRef90_A0A2S8NTJ2
sMd_main_chr	cds	809531	809827	+	LJDOFN_05720		(pseudo) DUF3688 domain-containing protein	SO:0001217, UniRef:UniRef50_A0A3S0RSQ6, UniRef:UniRef90_A0A3S0RSQ6
sMd_main_chr	cds	809995	810978	-	LJDOFN_05725		hypothetical protein
sMd_main_chr	cds	810992	811921	-	LJDOFN_05730		(pseudo) hypothetical protein	SO:0001217, UniRef:UniRef50_A0A2P6FCF4, UniRef:UniRef50_UPI0011BBE8DE, UniRef:UniRef90_A0A2P6FCF4, UniRef:UniRef90_UPI0011BBE8DE
sMd_main_chr	cds	811925	812395	-	LJDOFN_05735		hypothetical protein	SO:0001217, UniRef:UniRef50_A0A0K2JHI9, UniRef:UniRef90_A0A0K2JHI9
sMd_main_chr	cds	812464	812760	-	LJDOFN_05740		Plectrovirus-related protein	SO:0001217, UniRef:UniRef50_Q14KH5, UniRef:UniRef90_Q14KH5
sMd_main_chr	cds	812714	813289	-	LJDOFN_05745		hypothetical protein
sMd_main_chr	cds	813357	814874	-	LJDOFN_05750		Adhesin P58	SO:0001217, UniRef:UniRef50_A0A5B8XJ17
sMd_main_chr	cds	814874	815266	-	LJDOFN_05755		Adhesin P54	SO:0001217, UniRef:UniRef50_A0A0K2JI39, UniRef:UniRef90_A0A345DM51
sMd_main_chr	cds	815521	816264	+	LJDOFN_05760		IS30 family transposase	SO:0001217, UniRef:UniRef50_A0A2S8NQ02
sMd_main_chr	cds	816358	816513	+	LJDOFN_05765		hypothetical protein
sMd_main_chr	cds	816947	817723	+	LJDOFN_05770		hypothetical protein	PFAM:PF12008.12
sMd_main_chr	cds	818054	818194	+	LJDOFN_05775		hypothetical protein
sMd_main_chr	cds	818252	818536	-	LJDOFN_05780		DNA methylase N-4/N-6 domain-containing protein	SO:0001217, UniRef:UniRef50_A0A2S8NS28
sMd_main_chr	cds	819638	820348	+	LJDOFN_05785		Spiroplasmavirus-related protein	SO:0001217, UniRef:UniRef50_A0A0K2JHP6, UniRef:UniRef90_A0A0K2JHP6
sMd_main_chr	cds	820365	821147	+	LJDOFN_05790		Putative rrna methyl transferase protein	SO:0001217, UniRef:UniRef50_W0GRH9, UniRef:UniRef90_Q6XK16
sMd_main_chr	cds	821147	821746	+	LJDOFN_05795	yihA	ribosome biogenesis GTP-binding protein YihA/YsxC	GO:0003924, GO:0005525, GO:0005737, GO:0042254, GO:0043022, SO:0001217, UniRef:UniRef50_Q6F1A9, UniRef:UniRef90_A0A0K2JH70
sMd_main_chr	cds	821967	822182	+	LJDOFN_05800		hypothetical protein
sMd_main_chr	cds	822428	822559	+	LJDOFN_05805		(pseudo) hypothetical protein	SO:0001217, UniRef:UniRef50_UPI001F4F0563, UniRef:UniRef90_UPI001F4F0563
sMd_main_chr	cds	822588	822785	+	LJDOFN_05810		Oligo-1,6-alpha-glucosidase	SO:0001217, UniRef:UniRef50_A0A829R4V9
sMd_main_chr	cds	823114	823209	-	LJDOFN_05815		hypothetical protein
sMd_main_chr	cds	823317	823835	-	LJDOFN_05820		Putative tRNA (cytidine(34)-2'-O)-methyltransferase	SO:0001217, UniRef:UniRef50_R4U5W3, UniRef:UniRef90_A0A1J0Z011
sMd_main_chr	cds	823813	824427	-	LJDOFN_05825	rdgB	RdgB/HAM1 family non-canonical purine NTP pyrophosphatase	GO:0006281, GO:0016462, SO:0001217, UniRef:UniRef50_Q14LW7, UniRef:UniRef90_Q14LW7
sMd_main_chr	cds	824511	825299	+	LJDOFN_05830		Phosphotransferase	SO:0001217, UniRef:UniRef50_A0A1J0YZR1, UniRef:UniRef90_A0A1J0YZR1
sMd_main_chr	cds	825296	825874	-	LJDOFN_05835		Transmembrane protein	SO:0001217, UniRef:UniRef50_A0A345DM99
sMd_main_chr	tRNA	825954	826027	-	LJDOFN_05840	trnG	tRNA-Gly(tcc)	SO:0000260
sMd_main_chr	tRNA	826272	826358	-	LJDOFN_05845	trnL	tRNA-Leu(taa)	SO:0000264
sMd_main_chr	tRNA	826375	826450	-	LJDOFN_05850	trnK	tRNA-Lys(ttt)	SO:0000265
sMd_main_chr	tRNA	826455	826529	-	LJDOFN_05855	trnQ	tRNA-Gln(ttg)	SO:0000261
sMd_main_chr	tRNA	826545	826628	-	LJDOFN_05860	trnY	tRNA-Tyr(gta)	SO:0000272
sMd_main_chr	tRNA	826635	826710	-	LJDOFN_05865	trnT	tRNA-Thr(tgt)	SO:0000270
sMd_main_chr	tRNA	826723	826798	-	LJDOFN_05870	trnV	tRNA-Val(tac)	SO:0000273
sMd_main_chr	cds	826962	827903	-	LJDOFN_05875		Transmembrane protein	SO:0001217, UniRef:UniRef50_R4UDK4, UniRef:UniRef90_A0A5B8XKZ2
sMd_main_chr	cds	828059	828226	+	LJDOFN_05880		hypothetical protein
sMd_main_chr	cds	828461	828736	-	LJDOFN_05885		hypothetical protein
sMd_main_chr	cds	830200	831159	+	LJDOFN_05890		IS1595 family transposase	SO:0001217, UniRef:UniRef50_A0A2S8NQJ4, UniRef:UniRef90_A0A2S8NQJ4
sMd_main_chr	cds	831387	832337	+	LJDOFN_05895		(pseudo) UPF0236 family protein	SO:0001217, UniRef:UniRef50_A0A0K2JEQ4, UniRef:UniRef50_A0A345DNR5, UniRef:UniRef90_UPI0024793E92
sMd_main_chr	cds	832246	832455	-	LJDOFN_05900		Uracil permease	SO:0001217, UniRef:UniRef50_A0A432FB54
sMd_main_chr	cds	833131	833250	+	LJDOFN_05905		hypothetical protein
sMd_main_chr	cds	833213	833323	+	LJDOFN_05910		hypothetical protein
sMd_main_chr	cds	833772	834653	+	LJDOFN_05915		IS1595 family transposase	SO:0001217, UniRef:UniRef50_A0A2S8NQJ4, UniRef:UniRef90_A0A2S8NQJ4
sMd_main_chr	cds	834981	836066	-	LJDOFN_05920		Integrase	SO:0001217, UniRef:UniRef50_Q88419, UniRef:UniRef90_A0A4D8RAR0
sMd_main_chr	cds	836252	836680	+	LJDOFN_05925		Spiroplasmavirus-related protein	SO:0001217, UniRef:UniRef50_A0A0K2JHR0
sMd_main_chr	cds	836755	837870	-	LJDOFN_05930		Spiroplasma plectrovirus-related protein	SO:0001217, UniRef:UniRef50_A0A345DSE3
sMd_main_chr	cds	837860	838270	-	LJDOFN_05935		hypothetical protein
sMd_main_chr	cds	838221	838490	-	LJDOFN_05940		hypothetical protein
sMd_main_chr	cds	838451	838630	-	LJDOFN_05945		hypothetical protein
sMd_main_chr	cds	838569	839027	-	LJDOFN_05950		DUF3688 domain-containing protein	SO:0001217, UniRef:UniRef50_A0A2P6FAE5
sMd_main_chr	cds	839020	839328	-	LJDOFN_05955		Spiroplasmavirus-related protein	SO:0001217, UniRef:UniRef50_A0A4D8RCC4, UniRef:UniRef90_A0A4D8RCC4
sMd_main_chr	cds	839589	839720	-	LJDOFN_05960		(pseudo) Capsid protein	SO:0001217, UniRef:UniRef50_Q76TT7, UniRef:UniRef90_A0A3S0T844
sMd_main_chr	cds	839735	840058	-	LJDOFN_05965		Spiroplasmavirus-related protein	SO:0001217, UniRef:UniRef50_A0A433ETQ3
sMd_main_chr	cds	840246	841178	-	LJDOFN_05970		Spiroplasmavirus-related protein	SO:0001217, UniRef:UniRef50_P15893, UniRef:UniRef90_A0A3S0TM67
sMd_main_chr	cds	841178	841381	-	LJDOFN_05975		Spiroplasmavirus-related protein	SO:0001217, UniRef:UniRef50_Q88426, UniRef:UniRef90_A0A4D8RMD8
sMd_main_chr	cds	841495	841614	+	LJDOFN_05980		Plectrovirus spv1-c74 orf 14 protein	SO:0001217, UniRef:UniRef50_Q14LW1
sMd_main_chr	cds	841745	841885	+	LJDOFN_05985		hypothetical protein	SO:0001217, UniRef:UniRef50_P15903, UniRef:UniRef90_A0A3S0TT46
sMd_main_chr	cds	841892	842119	+	LJDOFN_05990		Spiroplasmavirus-related protein	SO:0001217, UniRef:UniRef50_A0A2P6FD37, UniRef:UniRef90_A0A4D8RH43
sMd_main_chr	cds	842575	842733	+	LJDOFN_05995		hypothetical protein
sMd_main_chr	cds	842702	842851	+	LJDOFN_06000		hypothetical protein
sMd_main_chr	cds	842875	843144	+	LJDOFN_06005		hypothetical protein	SO:0001217, UniRef:UniRef50_UPI001F4D91B0
sMd_main_chr	cds	843168	843602	+	LJDOFN_06010		Spiroplasmavirus-related protein	SO:0001217, UniRef:UniRef50_P15895, UniRef:UniRef90_A0A4D8RCJ2
sMd_main_chr	cds	844073	844222	+	LJDOFN_06015		Plectrovirus-related protein	SO:0001217, UniRef:UniRef50_A0A2P6F8C0
sMd_main_chr	cds	844225	844428	+	LJDOFN_06020		Spiroplasmavirus-related protein	SO:0001217, UniRef:UniRef50_Q88426, UniRef:UniRef90_A0A4D8RMD8
sMd_main_chr	cds	844428	844661	+	LJDOFN_06025		(pseudo) Plectrovirus spv1-c74 orf 2 n-terminal and c-terminal truncated transmembrane protein	SO:0001217, UniRef:UniRef50_Q14L87, UniRef:UniRef50_UPI001F4D91B0, UniRef:UniRef90_UPI0020A01922
sMd_main_chr	cds	844722	845441	+	LJDOFN_06030		Spiroplasmavirus-related protein	SO:0001217, UniRef:UniRef50_A0A0K2JIV0
sMd_main_chr	cds	845434	845880	+	LJDOFN_06035		hypothetical protein
sMd_main_chr	cds	845899	846135	+	LJDOFN_06040		Capsid protein	RefSeq:WP_004028554.1, SO:0001217, UniParc:UPI000239FDC2, UniRef:UniRef100_A0A4D8RBV3, UniRef:UniRef50_Q76TT7, UniRef:UniRef90_A0A3S0T844
sMd_main_chr	cds	846146	846454	+	LJDOFN_06045		Spiroplasmavirus-related protein	SO:0001217, UniRef:UniRef50_A0A4D8RCC4, UniRef:UniRef90_A0A4D8RCC4
sMd_main_chr	cds	846447	847325	+	LJDOFN_06050		hypothetical protein
sMd_main_chr	cds	847282	847617	+	LJDOFN_06055		hypothetical protein
sMd_main_chr	cds	847658	848644	+	LJDOFN_06060		Spiroplasma plectrovirus-related protein	SO:0001217, UniRef:UniRef50_A0A345DSE3
sMd_main_chr	cds	848770	848922	-	LJDOFN_06065		hypothetical protein
sMd_main_chr	cds	849245	849487	+	LJDOFN_06070		(pseudo) Helix-turn-helix domain-containing protein	SO:0001217, UniRef:UniRef50_A0A2P6FDK6, UniRef:UniRef90_A0A2P6FDK6
sMd_main_chr	cds	849566	850198	+	LJDOFN_06075		Transposase of IS30 family protein	SO:0001217, UniRef:UniRef50_A0A0K2JIV4
sMd_main_chr	cds	850833	851138	+	LJDOFN_06080		Large ribosomal subunit protein bL31	SO:0001217, UniRef:UniRef50_A0A0H3XGQ9
sMd_main_chr	cds	851462	853387	+	LJDOFN_06085		ABC transporter ATP-binding protein	SO:0001217, UniRef:UniRef50_R4U2Q3, UniRef:UniRef90_A0A0K2JJS7
sMd_main_chr	cds	853401	854363	+	LJDOFN_06090	nrnA	Bifunctional oligoribonuclease/PAP phosphatase NrnA	EC:3.1.13.3, EC:3.1.3.7, KEGG:K06881, SO:0001217, UniRef:UniRef50_A0A2P6FAC9, UniRef:UniRef90_Q14QE4
sMd_main_chr	cds	854366	854950	+	LJDOFN_06095		thymidine kinase	EC:2.7.1.21, GO:0004797, GO:0005524, SO:0001217, UniRef:UniRef50_Q6F0I2, UniRef:UniRef90_A0A0K2JIT5
sMd_main_chr	cds	854965	855108	+	LJDOFN_06100		hypothetical protein
sMd_main_chr	cds	855263	856222	+	LJDOFN_06105		IS1595 family transposase	SO:0001217, UniRef:UniRef50_A0A2S8NQJ4, UniRef:UniRef90_A0A2S8NQJ4
sMd_main_chr	cds	856395	857126	-	LJDOFN_06110		Spiroplasmavirus-related protein	SO:0001217, UniRef:UniRef50_A0A0K2JH80
sMd_main_chr	cds	857163	857363	-	LJDOFN_06115		hypothetical protein
sMd_main_chr	cds	857382	857558	-	LJDOFN_06120		(pseudo) hypothetical protein	SO:0001217, UniRef:UniRef50_UPI00138FB59E, UniRef:UniRef50_UPI0013A081A8, UniRef:UniRef90_UPI0013A081A8
sMd_main_chr	cds	857575	857754	-	LJDOFN_06125		(pseudo) Spiroplasmavirus-related protein	SO:0001217, UniRef:UniRef50_A0A0K2JH95, UniRef:UniRef90_A0A0K2JH83
sMd_main_chr	cds	857885	858076	-	LJDOFN_06130		hypothetical protein
sMd_main_chr	cds	859034	861115	-	LJDOFN_06135	traG	TraG family protein	SO:0001217, UniRef:UniRef50_A0A0K2JJ10, UniRef:UniRef90_A0A0K2JJ10
sMd_main_chr	cds	861120	862301	-	LJDOFN_06140		Spiroplasmavirus-related protein	SO:0001217, UniRef:UniRef50_A0A0K2JJB4, UniRef:UniRef90_A0A0K2JJB4
sMd_main_chr	cds	862639	862965	-	LJDOFN_06145		Plectrovirus-related protein	SO:0001217, UniRef:UniRef50_A0A1J0YYH1, UniRef:UniRef90_A0A1J0YYH1
sMd_main_chr	cds	863146	863454	+	LJDOFN_06150		Plectrovirus-related protein	SO:0001217, UniRef:UniRef50_A0A6M5JM02, UniRef:UniRef90_UPI0011BA5170
sMd_main_chr	cds	863490	864224	-	LJDOFN_06155		Methyltransferase	SO:0001217, UniRef:UniRef50_Q14LX6, UniRef:UniRef90_A0A0K2JIW5
sMd_main_chr	cds	864279	864671	-	LJDOFN_06160		hypothetical protein
sMd_main_chr	cds	864800	865015	-	LJDOFN_06165		hypothetical protein
sMd_main_chr	cds	865836	866012	+	LJDOFN_06170		Plectrovirus-related protein	SO:0001217, UniRef:UniRef50_A0A1J0Z0V4
sMd_main_chr	cds	866108	866764	-	LJDOFN_06175		transposase	SO:0001217, UniRef:UniRef50_UPI001C03B7DB
sMd_main_chr	cds	867263	867493	-	LJDOFN_06180		hypothetical protein
sMd_main_chr	cds	867809	867967	+	LJDOFN_06185		Spiroplasmavirus-related protein	SO:0001217, UniRef:UniRef50_A0A0K2JJ47
sMd_main_chr	cds	867983	868159	+	LJDOFN_06190		hypothetical protein
sMd_main_chr	cds	868319	868525	+	LJDOFN_06195		hypothetical protein
sMd_main_chr	cds	868620	868793	+	LJDOFN_06200		Spiroplasmavirus-related protein	SO:0001217, UniRef:UniRef50_A0A0K2JHX0
sMd_main_chr	cds	868793	868933	+	LJDOFN_06205		hypothetical protein	SO:0001217, UniRef:UniRef50_A0A0C2EIU8
sMd_main_chr	cds	868936	869637	+	LJDOFN_06210		hypothetical protein	SO:0001217, UniRef:UniRef50_A0A2P6FDK3
sMd_main_chr	cds	869639	870550	+	LJDOFN_06215	recT	Recombinase RecT	SO:0001217, UniRef:UniRef50_A0A4D8RHT9, UniRef:UniRef90_A0A345DPB8
sMd_main_chr	cds	870544	871029	+	LJDOFN_06220		Spiroplasma plectrovirus-related protein	SO:0001217, UniRef:UniRef50_A0A345DLT5
sMd_main_chr	cds	871029	871187	+	LJDOFN_06225		DNA methylase	SO:0001217, UniRef:UniRef50_A0A1J0Z175
sMd_main_chr	cds	871533	871805	+	LJDOFN_06230		(pseudo) site-specific DNA-methyltransferase	SO:0001217, UniRef:UniRef50_Q14MW5, UniRef:UniRef90_UPI00209C7006
sMd_main_chr	cds	871818	871967	+	LJDOFN_06235		Spiroplasmavirus-related protein	SO:0001217, UniRef:UniRef50_A0A0K2JH62, UniRef:UniRef90_A0A0K2JH62
sMd_main_chr	cds	871994	872320	-	LJDOFN_06240		S1 motif domain-containing protein	SO:0001217, UniRef:UniRef50_R4U2Q8
sMd_main_chr	cds	872895	873557	-	LJDOFN_06245		hypothetical protein
sMd_main_chr	cds	873958	874077	-	LJDOFN_06250		hypothetical protein
sMd_main_chr	cds	874098	874436	-	LJDOFN_06255		Transmembrane protein	SO:0001217, UniRef:UniRef50_A0A0K2JGA8
sMd_main_chr	cds	874918	875394	+	LJDOFN_06260		hypothetical protein
sMd_main_chr	cds	875412	876332	-	LJDOFN_06265		hypothetical protein	SO:0001217, UniRef:UniRef50_A0A6M5JMN4
sMd_main_chr	cds	876345	877259	-	LJDOFN_06270		(pseudo) Adhesin P123	SO:0001217, UniRef:UniRef50_A0A2S8NPR8, UniRef:UniRef50_UPI0020A4E4D9, UniRef:UniRef90_Q14LF1
sMd_main_chr	cds	877461	878312	-	LJDOFN_06275		(pseudo) Adhesin P123	SO:0001217, UniRef:UniRef50_A0A2S8NU51, UniRef:UniRef90_A0A2S8NU51
sMd_main_chr	cds	878328	879728	-	LJDOFN_06280		Adhesin P54	SO:0001217, UniRef:UniRef50_A0A6I7GQN6
sMd_main_chr	cds	879788	880003	+	LJDOFN_06285		(pseudo) hypothetical protein	SO:0001217, UniRef:UniRef50_A0A2S8NU58, UniRef:UniRef90_A0A3S0RDS5
sMd_main_chr	cds	880398	880889	+	LJDOFN_06290		DUF3688 domain-containing protein	SO:0001217, UniRef:UniRef50_A0A3S0RSQ6, UniRef:UniRef90_A0A3S0RSQ6
sMd_main_chr	cds	880996	881829	-	LJDOFN_06295		hypothetical protein	SO:0001217, UniRef:UniRef50_A0A2P6FC82
sMd_main_chr	cds	881801	882049	-	LJDOFN_06300		hypothetical protein
sMd_main_chr	cds	882027	882359	-	LJDOFN_06305		hypothetical protein
sMd_main_chr	cds	882448	882924	-	LJDOFN_06310		Spiroplasmavirus-related protein	SO:0001217, UniRef:UniRef50_A0A0K2JHJ7, UniRef:UniRef90_A0A0K2JHJ7
sMd_main_chr	cds	882928	883053	-	LJDOFN_06315		(pseudo) hypothetical protein	SO:0001217, UniRef:UniRef50_A0A2P6FC61, UniRef:UniRef90_A0A2P6FC61
sMd_main_chr	cds	883013	883399	-	LJDOFN_06320		(pseudo) hypothetical protein	SO:0001217, UniRef:UniRef50_A0A0K2JHI9, UniRef:UniRef90_A0A0K2JHI9
sMd_main_chr	cds	883613	884500	-	LJDOFN_06325		hypothetical protein
sMd_main_chr	cds	884505	885209	-	LJDOFN_06330		Adhesin P58	SO:0001217, UniRef:UniRef50_A0A345DM49
sMd_main_chr	cds	885169	886023	-	LJDOFN_06335		(pseudo) Adhesin P58	SO:0001217, UniRef:UniRef50_A0A5B8XJ17, UniRef:UniRef50_UPI0011BB5E42, UniRef:UniRef90_A0A5B8XJ17, UniRef:UniRef90_UPI0011BB5E42
sMd_main_chr	cds	886023	886373	-	LJDOFN_06340		Spiroplasmavirus-related protein	SO:0001217, UniRef:UniRef50_A0A0K2JI39
sMd_main_chr	cds	886602	887585	+	LJDOFN_06345		hypothetical protein	PFAM:PF00665.30, PFAM:PF13936.10
sMd_main_chr	cds	888963	889328	+	LJDOFN_06350		Methyltransferase	SO:0001217, UniRef:UniRef50_A0A1J0Z179
sMd_main_chr	cds	889332	889832	+	LJDOFN_06355		ECF transporter S component	SO:0001217, UniRef:UniRef50_A0A1J0Z3W7
sMd_main_chr	cds	889854	890513	+	LJDOFN_06360		hypothetical protein
sMd_main_chr	cds	890521	891225	+	LJDOFN_06365		hypothetical protein
sMd_main_chr	cds	891227	892039	+	LJDOFN_06370	recT	Recombinase RecT	SO:0001217, UniRef:UniRef50_A0A0K2JIH6
sMd_main_chr	cds	892049	892387	+	LJDOFN_06375		HNH domain-containing protein	SO:0001217, UniRef:UniRef50_A0A432ZY51, UniRef:UniRef90_A0A432ZY51
sMd_main_chr	cds	892591	892881	+	LJDOFN_06380		hypothetical protein	SO:0001217, UniRef:UniRef50_A0A2P6FGE5
sMd_main_chr	cds	892874	893071	+	LJDOFN_06385		Spiroplasmavirus-related protein	SO:0001217, UniRef:UniRef50_A0A0K2JGH8
sMd_main_chr	cds	893073	893210	+	LJDOFN_06390		hypothetical protein	SO:0001217, UniRef:UniRef50_A0A0C2EIU8
sMd_main_chr	cds	893213	893497	+	LJDOFN_06395		hypothetical protein
sMd_main_chr	cds	893505	893816	+	LJDOFN_06400		(pseudo) Spiroplasmavirus-related protein	SO:0001217, UniRef:UniRef50_A0A0K2JG92, UniRef:UniRef90_A0A0K2JG92
sMd_main_chr	cds	893962	894396	+	LJDOFN_06405		Integrase core domain	SO:0001217, UniRef:UniRef50_A0A2P6FDK7
sMd_main_chr	cds	894529	894669	-	LJDOFN_06410		hypothetical protein
sMd_main_chr	cds	895022	895255	-	LJDOFN_06415		General stress protein 13	SO:0001217, UniRef:UniRef50_A0A2P6FC05
sMd_main_chr	cds	895460	896377	-	LJDOFN_06420		Membrane protease subunits, stomatin/prohibitin-like proteins	SO:0001217, UniRef:UniRef50_A0A174T5T3
sMd_main_chr	cds	896382	896861	-	LJDOFN_06425		hypothetical protein
sMd_main_chr	cds	896889	897449	-	LJDOFN_06430		Spiroplasmavirus-related protein	SO:0001217, UniRef:UniRef50_A0A0K2JJA6
sMd_main_chr	cds	897661	899052	-	LJDOFN_06435		Transmembrane protein	SO:0001217, UniRef:UniRef50_A0A2S8NUN9
sMd_main_chr	cds	899045	899278	-	LJDOFN_06440		(pseudo) hypothetical protein	SO:0001217, UniRef:UniRef50_UPI001F4CD0D9, UniRef:UniRef90_UPI001F4CD0D9
sMd_main_chr	cds	899310	899600	-	LJDOFN_06445		Transmembrane protein	SO:0001217, UniRef:UniRef50_A0A1J0Z016, UniRef:UniRef90_A0A1J0Z016
sMd_main_chr	cds	899730	899909	-	LJDOFN_06450		hypothetical protein
sMd_main_chr	cds	899912	901168	-	LJDOFN_06455		Cytosine-specific methyltransferase	SO:0001217, UniRef:UniRef50_A0A0K2JIY9, UniRef:UniRef90_A0A0K2JIY9
sMd_main_chr	cds	901678	901881	-	LJDOFN_06460		Spiroplasmavirus-related protein	SO:0001217, UniRef:UniRef50_A0A0K2JGT5
sMd_main_chr	cds	902056	902358	-	LJDOFN_06465		(pseudo) Lipoprotein	SO:0001217, UniRef:UniRef50_A0A0K2JJT6, UniRef:UniRef90_A0A6M5JMM0
sMd_main_chr	cds	902696	903589	+	LJDOFN_06470		IS1595 family transposase	SO:0001217, UniRef:UniRef50_A0A2S8NQJ4, UniRef:UniRef90_A0A2S8NQJ4
sMd_main_chr	cds	903921	904070	-	LJDOFN_06475		hypothetical protein	SO:0001217, UniRef:UniRef50_P15903, UniRef:UniRef90_A0A3S0TT46
sMd_main_chr	cds	904202	904312	-	LJDOFN_06480		Plectrovirus spv1-c74 orf 14 protein	SO:0001217, UniRef:UniRef50_Q14LW1, UniRef:UniRef90_Q14LW1
sMd_main_chr	cds	904396	904575	-	LJDOFN_06485		Lipoprotein	SO:0001217, UniRef:UniRef50_A0A2S8NRX7
sMd_main_chr	cds	904939	905064	-	LJDOFN_06490		hypothetical protein
sMd_main_chr	cds	905406	906365	-	LJDOFN_06495		IS1595 family transposase	SO:0001217, UniRef:UniRef50_A0A2S8NQJ4, UniRef:UniRef90_A0A2S8NQJ4
sMd_main_chr	cds	906794	907186	+	LJDOFN_06500		DUF3688 domain-containing protein	SO:0001217, UniRef:UniRef50_A0A432ZV89
sMd_main_chr	cds	907291	909870	-	LJDOFN_06505		Adhesin P123	SO:0001217, UniRef:UniRef50_A0A5B8XHW2, UniRef:UniRef90_A0A345DPA6
sMd_main_chr	cds	909871	910074	-	LJDOFN_06510		(pseudo) hypothetical protein	SO:0001217, UniRef:UniRef50_A0A2P6FC71, UniRef:UniRef50_A0A2S8NRG9, UniRef:UniRef90_A0A2S8NRG9
sMd_main_chr	cds	910074	911492	-	LJDOFN_06515		Adhesin P54	SO:0001217, UniRef:UniRef50_A0A6I7GQN6
sMd_main_chr	cds	911552	911896	+	LJDOFN_06520		(pseudo) hypothetical protein	SO:0001217, UniRef:UniRef50_A0A2S8NTJ2, UniRef:UniRef50_A0A432ZXK5, UniRef:UniRef90_A0A2S8NTJ2, UniRef:UniRef90_A0A432ZXK5
sMd_main_chr	cds	911948	912256	+	LJDOFN_06525		hypothetical protein
sMd_main_chr	cds	912482	914404	-	LJDOFN_06530		P123	SO:0001217, UniRef:UniRef50_A0A0K2JEC9
sMd_main_chr	cds	914408	914878	-	LJDOFN_06535		hypothetical protein	SO:0001217, UniRef:UniRef50_A0A0K2JHI9, UniRef:UniRef90_A0A0K2JHI9
sMd_main_chr	cds	914947	915246	-	LJDOFN_06540		Plectrovirus-related protein	SO:0001217, UniRef:UniRef50_Q14KH5, UniRef:UniRef90_Q14KH5
sMd_main_chr	cds	915249	915818	-	LJDOFN_06545		hypothetical protein	SO:0001217, UniRef:UniRef50_A0A2P6FC93, UniRef:UniRef90_A0A2P6FC93
sMd_main_chr	cds	915823	916380	-	LJDOFN_06550		hypothetical protein	SO:0001217, UniRef:UniRef50_A0A2P6FC63, UniRef:UniRef90_A0A2P6FC63
sMd_main_chr	cds	916411	916581	-	LJDOFN_06555		hypothetical protein
sMd_main_chr	cds	916638	917339	-	LJDOFN_06560		hypothetical protein	PFAM:PF04466.17, SO:0001217, UniRef:UniRef50_UPI0011BB5E42, UniRef:UniRef90_UPI0011BB5E42
sMd_main_chr	cds	917364	917750	-	LJDOFN_06565		hypothetical protein
sMd_main_chr	cds	917954	918697	+	LJDOFN_06570		IS30 family transposase	SO:0001217, UniRef:UniRef50_A0A2S8NQ02
sMd_main_chr	cds	918791	918946	+	LJDOFN_06575		hypothetical protein
sMd_main_chr	cds	919211	920602	+	LJDOFN_06580		Spiroplasmavirus-related protein	SO:0001217, UniRef:UniRef50_A0A0K2JHZ9, UniRef:UniRef90_A0A0K2JHZ9
sMd_main_chr	cds	920879	920971	-	LJDOFN_06585		(pseudo) Spiroplasmavirus-related protein	SO:0001217, UniRef:UniRef50_A0A0K2JH62, UniRef:UniRef90_A0A0K2JH62
sMd_main_chr	cds	920984	921778	-	LJDOFN_06590		Methyltransferase	SO:0001217, UniRef:UniRef50_A0A0K2JF87, UniRef:UniRef90_A0A0K2JEW0
sMd_main_chr	cds	921747	922229	-	LJDOFN_06595		Spiroplasma plectrovirus-related protein	SO:0001217, UniRef:UniRef50_A0A345DLT5
sMd_main_chr	cds	922223	922522	-	LJDOFN_06600		Adhesin	SO:0001217, UniRef:UniRef50_A0A2S8NRM6
sMd_main_chr	cds	922663	923088	-	LJDOFN_06605	recT	(pseudo) Recombinase RecT	SO:0001217, UniRef:UniRef50_A0A2S8NS99, UniRef:UniRef50_A0A432ZUZ8, UniRef:UniRef90_UPI00209CAB8F
sMd_main_chr	cds	923090	923425	-	LJDOFN_06610		(pseudo) hypothetical protein	SO:0001217, UniRef:UniRef50_A0A0K2JH55, UniRef:UniRef50_A0A345DMP3, UniRef:UniRef90_A0A345DMP3
sMd_main_chr	cds	923869	924021	-	LJDOFN_06615		(pseudo) hypothetical protein	SO:0001217, UniRef:UniRef50_A0A1J0Z1T8, UniRef:UniRef90_A0A2S8NRK7
sMd_main_chr	cds	924021	924281	-	LJDOFN_06620		Spiroplasma plectrovirus-related protein	SO:0001217, UniRef:UniRef50_A0A345DN08
sMd_main_chr	cds	924284	924421	-	LJDOFN_06625		hypothetical protein	SO:0001217, UniRef:UniRef50_A0A0C2EIU8
sMd_main_chr	cds	924423	924596	-	LJDOFN_06630		Spiroplasma plectrovirus-related protein	SO:0001217, UniRef:UniRef50_A0A345DNJ7
sMd_main_chr	cds	924600	924842	-	LJDOFN_06635		hypothetical protein	SO:0001217, UniRef:UniRef50_A0A2P6FGE5
sMd_main_chr	cds	924855	925013	-	LJDOFN_06640		Spiroplasmavirus-related protein	SO:0001217, UniRef:UniRef50_A0A0K2JJ47
sMd_main_chr	cds	925096	925308	-	LJDOFN_06645		(pseudo) Spiroplasmavirus-related protein	SO:0001217, UniRef:UniRef50_A0A0K2JGU8, UniRef:UniRef90_A0A2P6FAZ5
sMd_main_chr	cds	926482	927672	-	LJDOFN_06650	tuf	elongation factor Tu	GO:0003746, GO:0006414, SO:0001217, UniRef:UniRef50_Q53871, UniRef:UniRef90_A0A0K2JIQ7
sMd_main_chr	cds	927790	929868	-	LJDOFN_06655	fusA	elongation factor G	COG:COG0480, COG:J, GO:0003746, GO:0006414, SO:0001217, UniRef:UniRef50_Q8ETY5, UniRef:UniRef90_Q14QA5
sMd_main_chr	cds	929890	930357	-	LJDOFN_06660	rpsG	30S ribosomal protein S7	GO:0000314, GO:0003735, GO:0006412, GO:0022627, SO:0001217, UniRef:UniRef50_P47334, UniRef:UniRef90_R4U2S8
sMd_main_chr	cds	930383	930805	-	LJDOFN_06665	rpsL	30S ribosomal protein S12	COG:COG0048, COG:J, GO:0000314, GO:0003735, GO:0006412, GO:0022627, SO:0001217, UniRef:UniRef50_P14149, UniRef:UniRef90_R4UK78
sMd_main_chr	cds	931086	934838	-	LJDOFN_06670	rpoC	DNA-directed RNA polymerase subunit beta'	COG:COG0086, COG:K, EC:2.7.7.6, GO:0000345, GO:0003899, GO:0006351, SO:0001217, UniRef:UniRef50_Q6F0L8, UniRef:UniRef90_A0A0K2JIR0
sMd_main_chr	cds	934853	938749	-	LJDOFN_06675	rpoB	DNA-directed RNA polymerase subunit beta	COG:COG0085, COG:K, EC:2.7.7.6, GO:0000428, GO:0003677, GO:0003899, GO:0006351, GO:0032549, KEGG:K03043, SO:0001217, UniRef:UniRef50_P37870, UniRef:UniRef90_P47767
sMd_main_chr	cds	938873	939028	-	LJDOFN_06680		hypothetical protein	SO:0001217, UniRef:UniRef50_W6AIS1, UniRef:UniRef90_A0A4D8RIJ3
sMd_main_chr	cds	939705	939842	-	LJDOFN_06685		hypothetical protein
sMd_main_chr	cds	939859	940029	-	LJDOFN_06690		hypothetical protein
sMd_main_chr	cds	940278	940910	-	LJDOFN_06695		(pseudo) Lipoprotein	SO:0001217, UniRef:UniRef50_A0A2S8NRG2, UniRef:UniRef90_A0A2S8NRG2
sMd_main_chr	cds	941018	941932	-	LJDOFN_06700		Putative abc transporter permease component transmembrane protein	KEGG:K23536, SO:0001217, UniRef:UniRef50_W0GJV2, UniRef:UniRef90_Q14QD1
sMd_main_chr	cds	941932	944091	-	LJDOFN_06705		Hypothetical abc transporter permease component transmembrane protein	SO:0001217, UniRef:UniRef50_W0GPI5, UniRef:UniRef90_Q14QD2
sMd_main_chr	cds	944075	945640	-	LJDOFN_06710		Abc transporter atp binding component abc transporter protein	KEGG:K23537, SO:0001217, UniRef:UniRef50_A0A2P6FG06, UniRef:UniRef90_Q14QD3
sMd_main_chr	cds	945657	947060	-	LJDOFN_06715		ABC-type transport system substrate-binding protein	SO:0001217, UniRef:UniRef50_W0GK32, UniRef:UniRef90_A0A345DPH8
sMd_main_chr	cds	947413	947946	-	LJDOFN_06720		ISXO2-like transposase domain-containing protein	SO:0001217, UniRef:UniRef50_A0A345DQP3, UniRef:UniRef90_A0A345DQP3
sMd_main_chr	cds	947946	948344	-	LJDOFN_06725		IS1 family transposase	SO:0001217, UniRef:UniRef50_UPI001C04E82D
sMd_main_chr	cds	948611	951547	-	LJDOFN_06730		Transmembrane protein	SO:0001217, UniRef:UniRef50_A0A5B8XJI8
sMd_main_chr	cds	951567	952559	-	LJDOFN_06735		Transmembrane protein	SO:0001217, UniRef:UniRef50_A0A0H3XK14, UniRef:UniRef90_A0A5B8XFA5
sMd_main_chr	cds	952760	953035	-	LJDOFN_06740		tweety family protein	SO:0001217, UniRef:UniRef50_A0A345DPI2, UniRef:UniRef90_UPI001F4DD372
sMd_main_chr	cds	953047	953586	-	LJDOFN_06745		YrdC-like domain-containing protein	SO:0001217, UniRef:UniRef50_A0A2P6FAB3, UniRef:UniRef90_A0A0K2JIT3
sMd_main_chr	cds	953606	955030	-	LJDOFN_06750		Polypeptide chain release factor methylase	SO:0001217, UniRef:UniRef50_A0A1J0TZA7, UniRef:UniRef90_A0A0K2JJS3
sMd_main_chr	cds	955066	955926	-	LJDOFN_06755	prmC	peptide chain release factor N(5)-glutamine methyltransferase	EC:2.1.1.297, GO:0006412, GO:0008757, GO:0018364, SO:0001217, UniRef:UniRef50_R4U2Q4, UniRef:UniRef90_A0A1J0YYK8
sMd_main_chr	cds	955926	957002	-	LJDOFN_06760	prfA	peptide chain release factor 1	GO:0003747, GO:0006415, KEGG:K02835, SO:0001217, UniRef:UniRef50_E7GBP4, UniRef:UniRef90_A0A1J0TZA5
sMd_main_chr	cds	957496	957744	+	LJDOFN_06765		Plectrovirus spv1-r8a2b orf 7 transmembrane protein	SO:0001217, UniRef:UniRef50_A0A2P6FD06, UniRef:UniRef90_Q14NS7
sMd_main_chr	cds	958357	958809	+	LJDOFN_06770		hypothetical protein
sMd_main_chr	cds	958826	959140	-	LJDOFN_06775		hypothetical protein
sMd_main_chr	cds	959467	959775	+	LJDOFN_06780		Plectrovirus-related protein	SO:0001217, UniRef:UniRef50_A0A6M5JM02, UniRef:UniRef90_A0A6M5JM02
sMd_main_chr	cds	959983	960552	-	LJDOFN_06785		(pseudo) Methyltransferase	SO:0001217, UniRef:UniRef50_Q14LX6, UniRef:UniRef90_A0A3S0TT22
sMd_main_chr	cds	960681	960809	+	LJDOFN_06790		hypothetical protein
sMd_main_chr	cds	960979	961635	+	LJDOFN_06795		transposase	SO:0001217, UniRef:UniRef50_UPI001C03B7DB
sMd_main_chr	cds	961932	962624	-	LJDOFN_06800		hypothetical protein	PFAM:PF00665.30
sMd_main_chr	cds	963023	963325	+	LJDOFN_06805		Plectrovirus-related protein	SO:0001217, UniRef:UniRef50_A0A0K2JHZ8, UniRef:UniRef90_A0A1J0Z042
sMd_main_chr	cds	963340	963492	+	LJDOFN_06810		Spiroplasmavirus-related protein	SO:0001217, UniRef:UniRef50_A0A0K2JI02, UniRef:UniRef90_A0A0K2JI02
sMd_main_chr	cds	963570	963689	+	LJDOFN_06815		(pseudo) Plectrovirus-related protein	SO:0001217, UniRef:UniRef50_A0A1J0YZH9, UniRef:UniRef90_A0A1J0YZH9
sMd_main_chr	cds	963804	963947	+	LJDOFN_06820		hypothetical protein
sMd_main_chr	cds	964085	964273	+	LJDOFN_06825		Spiroplasmavirus-related protein	SO:0001217, UniRef:UniRef50_A0A0K2JIU6
sMd_main_chr	cds	964540	965007	+	LJDOFN_06830		Spiroplasmavirus-related protein	SO:0001217, UniRef:UniRef50_A0A0K2JIU8, UniRef:UniRef90_A0A6M5JLJ1
sMd_main_chr	cds	964991	965299	+	LJDOFN_06835		(pseudo) Lipoprotein	SO:0001217, UniRef:UniRef50_A0A345DQM2, UniRef:UniRef90_A0A345DQM2
sMd_main_chr	cds	965287	965523	+	LJDOFN_06840		Spiroplasmavirus-related protein	SO:0001217, UniRef:UniRef50_A0A0K2JGT5, UniRef:UniRef90_A0A0K2JGT5
sMd_main_chr	cds	966032	966448	+	LJDOFN_06845		(pseudo) Cytosine-specific methyltransferase	SO:0001217, UniRef:UniRef50_A0A433ETK2, UniRef:UniRef90_A0A2S8NQC7
sMd_main_chr	cds	966643	967284	+	LJDOFN_06850		(pseudo) DNA (cytosine-5-)-methyltransferase	SO:0001217, UniRef:UniRef50_A0A1J0Z0S3, UniRef:UniRef90_A0A345DSF8
sMd_main_chr	cds	967287	967586	+	LJDOFN_06855		Transmembrane protein	SO:0001217, UniRef:UniRef50_A0A3S0SLS1, UniRef:UniRef90_A0A3S0SLS1
sMd_main_chr	cds	967604	967894	+	LJDOFN_06860		Transmembrane protein	SO:0001217, UniRef:UniRef50_A0A1J0Z016, UniRef:UniRef90_A0A1J0Z016
sMd_main_chr	cds	967925	969451	+	LJDOFN_06865		Transmembrane protein	SO:0001217, UniRef:UniRef50_A0A2S8NUN9, UniRef:UniRef90_A0A6I7GRB5
sMd_main_chr	cds	969657	970064	+	LJDOFN_06870		hypothetical protein
sMd_main_chr	cds	970040	970294	+	LJDOFN_06875		hypothetical protein
sMd_main_chr	cds	970363	970569	+	LJDOFN_06880		S1 RNA-binding domain-containing protein	SO:0001217, UniRef:UniRef50_UPI001F4C60E1, UniRef:UniRef90_UPI001F4C60E1
sMd_main_chr	cds	970544	970717	+	LJDOFN_06885		(pseudo) S1 RNA-binding domain-containing protein	SO:0001217, UniRef:UniRef50_R4U2Q8, UniRef:UniRef90_A0A6I7GVX9
sMd_main_chr	cds	970836	971663	+	LJDOFN_06890		hypothetical protein	SO:0001217, UniRef:UniRef50_A0A2P6FCP0, UniRef:UniRef90_A0A2P6FCP0
sMd_main_chr	cds	971755	972744	+	LJDOFN_06895		Spiroplasmavirus-related protein	SO:0001217, UniRef:UniRef50_A0A0K2JJU4
sMd_main_chr	cds	972738	972965	+	LJDOFN_06900		Transmembrane protein	SO:0001217, UniRef:UniRef50_A0A1J0Z3C3, UniRef:UniRef90_A0A1J0Z3C3
sMd_main_chr	cds	973065	975176	+	LJDOFN_06905		(pseudo) ICEF-II	SO:0001217, UniRef:UniRef50_A0A6M5JMG4, UniRef:UniRef90_A0A6M5JMG4
sMd_main_chr	cds	975300	975842	+	LJDOFN_06910		(pseudo) hypothetical protein	SO:0001217, UniRef:UniRef50_A0A2S8NRQ1, UniRef:UniRef90_A0A2S8NRQ1
sMd_main_chr	cds	975853	976077	+	LJDOFN_06915		hypothetical protein
sMd_main_chr	cds	976074	976379	-	LJDOFN_06920		hypothetical protein
sMd_main_chr	cds	976654	977799	+	LJDOFN_06925	prgI	PrgI family protein	SO:0001217, UniRef:UniRef50_A0A2S8NRQ8, UniRef:UniRef90_A0A2S8NRQ8
sMd_main_chr	cds	977966	979318	+	LJDOFN_06930		(pseudo) AAA+ ATPase domain-containing protein	SO:0001217, UniRef:UniRef50_A0A2S8NRX0, UniRef:UniRef90_A0A2S8NRX0
sMd_main_chr	cds	979414	980148	+	LJDOFN_06935		Methyltransferase	SO:0001217, UniRef:UniRef50_Q14LX6, UniRef:UniRef90_A0A0K2JIW5
sMd_main_chr	cds	980152	980631	+	LJDOFN_06940		ECF transporter S component	SO:0001217, UniRef:UniRef50_A0A1J0Z3W7
sMd_main_chr	cds	980674	981033	+	LJDOFN_06945		Spiroplasmavirus-related protein	SO:0001217, UniRef:UniRef50_A0A0K2JJC2
sMd_main_chr	cds	981196	982380	+	LJDOFN_06950		Spiroplasmavirus-related protein	SO:0001217, UniRef:UniRef50_A0A0K2JJB4
sMd_main_chr	cds	982385	984466	+	LJDOFN_06955	traG	TraG family protein	SO:0001217, UniRef:UniRef50_A0A0K2JJ10, UniRef:UniRef90_A0A0K2JJ10
sMd_main_chr	cds	984824	985423	+	LJDOFN_06960		Plectrovirus-related protein	SO:0001217, UniRef:UniRef50_Q14QB2
sMd_main_chr	cds	985538	985969	+	LJDOFN_06965		hypothetical protein
sMd_main_chr	cds	986509	988842	+	LJDOFN_06970		site-specific DNA-methyltransferase (adenine-specific)	EC:2.1.1.72, KEGG:K03427, SO:0001217, UniRef:UniRef50_A0A2K8NVF9, UniRef:UniRef90_A0A2K8NVF9
sMd_main_chr	cds	988942	989079	+	LJDOFN_06975		hypothetical protein
sMd_main_chr	cds	989144	989419	+	LJDOFN_06980		Transposase	SO:0001217, UniRef:UniRef50_A0A1Q5NZ33
sMd_main_chr	cds	989479	990252	+	LJDOFN_06985		Integrase core domain	SO:0001217, UniRef:UniRef50_A0A2P6FDW0
sMd_main_chr	cds	990702	991745	+	LJDOFN_06990	jetD	Wadjet protein JetD C-terminal domain-containing protein	SO:0001217, UniRef:UniRef50_A0A2S8NSW4
sMd_main_chr	cds	992346	992801	+	LJDOFN_06995		(pseudo) IS1595 family transposase	SO:0001217, UniRef:UniRef50_A0A2S8NQJ4, UniRef:UniRef50_UPI001C048822, UniRef:UniRef90_A0A2S8NQJ4
sMd_main_chr	cds	992743	993003	+	LJDOFN_07000		Transposase	SO:0001217, UniRef:UniRef50_A0A432ZVT8, UniRef:UniRef90_A0A432ZVT8
sMd_main_chr	tRNA	993167	993242	+	LJDOFN_07005	trnH	tRNA-His(gtg)	SO:0000262
sMd_main_chr	cds	993791	994333	+	LJDOFN_07010		DUF402 domain-containing protein	SO:0001217, UniRef:UniRef50_W0GPK3, UniRef:UniRef90_A0A1J0TZD4
sMd_main_chr	cds	994470	995072	+	LJDOFN_07015	gmuD	6-phospho-beta-glucosidase GmuD	SO:0001217, UniRef:UniRef50_A0A2P6FFV5
sMd_main_chr	cds	995371	995748	+	LJDOFN_07020		(pseudo) family 1 glycosylhydrolase	SO:0001217, UniRef:UniRef50_UPI001F1CF25F, UniRef:UniRef90_UPI001F1CF25F
sMd_main_chr	cds	995954	996088	+	LJDOFN_07025		hypothetical protein
sMd_main_chr	cds	996573	997004	-	LJDOFN_07030		DDE-type integrase/transposase/recombinase	SO:0001217, UniRef:UniRef50_A0A0K2JFQ9, UniRef:UniRef90_UPI001CA5B96A
sMd_main_chr	cds	997145	997414	-	LJDOFN_07035		(pseudo) hypothetical protein	SO:0001217, UniRef:UniRef50_UPI001C048C95, UniRef:UniRef90_UPI001CA545A3
sMd_main_chr	cds	997446	997568	-	LJDOFN_07040		hypothetical protein
sMd_main_chr	cds	997755	998180	+	LJDOFN_07045		Spiroplasmavirus-related protein	SO:0001217, UniRef:UniRef50_A0A0K2JHR0
sMd_main_chr	cds	998402	999085	-	LJDOFN_07050		(pseudo) DUF3688 domain-containing protein	SO:0001217, UniRef:UniRef50_A0A345DSE3, UniRef:UniRef90_UPI0011AF3538
sMd_main_chr	cds	999275	999676	-	LJDOFN_07055		Plectrovirus spv1-r8a2b orf 1 n-terminal and c-terminal truncated protein	SO:0001217, UniRef:UniRef50_Q14NA3
sMd_main_chr	cds	999839	1000198	-	LJDOFN_07060		hypothetical protein
sMd_main_chr	cds	1000252	1000674	-	LJDOFN_07065		DUF3688 domain-containing protein	SO:0001217, UniRef:UniRef50_A0A2P6FBY9
sMd_main_chr	cds	1000667	1000975	-	LJDOFN_07070		Spiroplasmavirus-related protein	SO:0001217, UniRef:UniRef50_A0A4D8RCC4, UniRef:UniRef90_A0A4D8RCC4
sMd_main_chr	cds	1000986	1001222	-	LJDOFN_07075		Capsid protein	SO:0001217, UniRef:UniRef50_Q76TT7, UniRef:UniRef90_A0A3S0T844
sMd_main_chr	cds	1001237	1001674	-	LJDOFN_07080		Spiroplasmavirus-related protein	SO:0001217, UniRef:UniRef50_P15896, UniRef:UniRef90_A0A3S0R7W2
sMd_main_chr	cds	1001748	1002005	-	LJDOFN_07085		Plectrovirus-related protein	SO:0001217, UniRef:UniRef50_A0A1J0Z3K9
sMd_main_chr	cds	1002039	1002539	-	LJDOFN_07090		Spiroplasmavirus-related protein	SO:0001217, UniRef:UniRef50_A0A2S8NRP9
sMd_main_chr	cds	1002885	1003034	-	LJDOFN_07095		Plectrovirus-related protein	SO:0001217, UniRef:UniRef50_A0A2P6F8C0
sMd_main_chr	cds	1003547	1004074	-	LJDOFN_07100		hypothetical protein
sMd_main_chr	cds	1004474	1004698	-	LJDOFN_07105		Spiroplasmavirus-related protein	SO:0001217, UniRef:UniRef50_A0A2P6FD37, UniRef:UniRef90_A0A4D8RH43
sMd_main_chr	cds	1004698	1004847	-	LJDOFN_07110		hypothetical protein
sMd_main_chr	cds	1004980	1005090	-	LJDOFN_07115		Plectrovirus spv1-c74 orf 14 protein	SO:0001217, UniRef:UniRef50_Q14LW1
sMd_main_chr	cds	1005510	1006070	+	LJDOFN_07120		(pseudo) IS1595 family transposase	SO:0001217, UniRef:UniRef50_A0A2S8NQJ4, UniRef:UniRef50_UPI001C05A731, UniRef:UniRef90_A0A2S8NQJ4
sMd_main_chr	cds	1006024	1006470	+	LJDOFN_07125		ISXO2-like transposase domain-containing protein	SO:0001217, UniRef:UniRef50_A0A345DQP3
sMd_main_chr	cds	1006566	1006733	-	LJDOFN_07130		Spiroplasmavirus-related protein	SO:0001217, UniRef:UniRef50_A0A0K2JH17
sMd_main_chr	cds	1006888	1007175	+	LJDOFN_07135		hypothetical protein
sMd_main_chr	cds	1007191	1007607	+	LJDOFN_07140		hypothetical protein
sMd_main_chr	cds	1008335	1008583	+	LJDOFN_07145		(pseudo) hypothetical protein	SO:0001217, UniRef:UniRef50_UPI001F4D532E, UniRef:UniRef90_UPI001F4D532E
sMd_main_chr	cds	1008755	1008967	+	LJDOFN_07150		Spiroplasmavirus-related protein	SO:0001217, UniRef:UniRef50_A0A4D8RA39
sMd_main_chr	cds	1009262	1010821	+	LJDOFN_07155		MATE efflux family protein	SO:0001217, UniRef:UniRef50_A0A1J0TZD5, UniRef:UniRef90_A0A4D8RI51
sMd_main_chr	cds	1011067	1014021	+	LJDOFN_07160		2-oxoacid dehydrogenase acyltransferase catalytic domain-containing protein	SO:0001217, UniRef:UniRef50_W6AUV1, UniRef:UniRef90_A0A0K2JIN7
sMd_main_chr	cds	1014378	1014974	-	LJDOFN_07165		hypothetical protein
sMd_main_chr	cds	1014968	1015216	-	LJDOFN_07170		(pseudo) Spiroplasmavirus-related protein	SO:0001217, UniRef:UniRef50_A0A0K2JG92, UniRef:UniRef90_A0A0K2JIU5
sMd_main_chr	cds	1015294	1015398	+	LJDOFN_07175		Lipoprotein	SO:0001217, UniRef:UniRef50_A0A2P6FC40
sMd_main_chr	cds	1015382	1015705	+	LJDOFN_07180		hypothetical protein
sMd_main_chr	cds	1015768	1016403	-	LJDOFN_07185		DUF3688 domain-containing protein	SO:0001217, UniRef:UniRef50_A0A0K2JFK9, UniRef:UniRef90_UPI0011AF61EC
sMd_main_chr	cds	1016397	1016501	-	LJDOFN_07190		hypothetical protein
sMd_main_chr	cds	1017814	1017930	+	LJDOFN_07195		(pseudo) Spiroplasmavirus-related protein	SO:0001217, UniRef:UniRef50_A0A0K2JGU8, UniRef:UniRef90_W0GQY6
sMd_main_chr	cds	1017957	1018097	+	LJDOFN_07200		(pseudo) Spiroplasmavirus-related protein	SO:0001217, UniRef:UniRef50_A0A0K2JGU8, UniRef:UniRef90_W0GQY6
sMd_main_chr	cds	1018107	1018265	+	LJDOFN_07205		Spiroplasmavirus-related protein	SO:0001217, UniRef:UniRef50_A0A0K2JJ47
sMd_main_chr	cds	1018473	1018727	+	LJDOFN_07210		hypothetical protein
sMd_main_chr	cds	1018773	1018946	+	LJDOFN_07215		Spiroplasmavirus-related protein	SO:0001217, UniRef:UniRef50_A0A0K2JHX0
sMd_main_chr	cds	1018948	1019085	+	LJDOFN_07220		hypothetical protein	SO:0001217, UniRef:UniRef50_A0A0C2EIU8
sMd_main_chr	cds	1019088	1019789	+	LJDOFN_07225		hypothetical protein	SO:0001217, UniRef:UniRef50_A0A2P6FDK3
sMd_main_chr	cds	1019791	1020633	+	LJDOFN_07230	recT	recombinase RecT	KEGG:K07455, SO:0001217, UniRef:UniRef50_A0A4D8RHT9, UniRef:UniRef90_UPI00209E2701
sMd_main_chr	cds	1020701	1021186	+	LJDOFN_07235		Spiroplasma plectrovirus-related protein	SO:0001217, UniRef:UniRef50_A0A345DLT5
sMd_main_chr	cds	1021189	1021368	+	LJDOFN_07240		hypothetical protein	SO:0001217, UniRef:UniRef50_A0A2P6FFW2
sMd_main_chr	cds	1021668	1021868	-	LJDOFN_07245	ytxH	(pseudo) YtxH domain-containing protein	SO:0001217, UniRef:UniRef50_A0A2P6FA36, UniRef:UniRef90_UPI000D6719D6
sMd_main_chr	cds	1022024	1022194	-	LJDOFN_07250		hypothetical protein
sMd_main_chr	cds	1022697	1023353	+	LJDOFN_07255		transposase	SO:0001217, UniRef:UniRef50_UPI001C03B7DB
sMd_main_chr	cds	1023421	1023819	-	LJDOFN_07260		hypothetical protein	SO:0001217, UniRef:UniRef50_A0A2P6F8J9, UniRef:UniRef90_A0A2P6F8H4
sMd_main_chr	cds	1023996	1024280	-	LJDOFN_07265		hypothetical protein
sMd_main_chr	cds	1024559	1025107	-	LJDOFN_07270		(pseudo) hypothetical protein	SO:0001217, UniRef:UniRef50_A0A2P6F8S6, UniRef:UniRef50_A0A2P6FG98, UniRef:UniRef90_A0A2P6FG98
sMd_main_chr	cds	1025113	1025247	-	LJDOFN_07275		hypothetical protein
sMd_main_chr	cds	1025709	1025819	+	LJDOFN_07280		Plectrovirus spv1-c74 orf 14 protein	SO:0001217, UniRef:UniRef50_Q14LW1, UniRef:UniRef90_A0A2P6FDE6
sMd_main_chr	cds	1025951	1026100	+	LJDOFN_07285		hypothetical protein	SO:0001217, UniRef:UniRef50_P15903, UniRef:UniRef90_A0A3S0TT46
sMd_main_chr	cds	1026100	1026327	+	LJDOFN_07290		Spiroplasmavirus-related protein	SO:0001217, UniRef:UniRef50_A0A2P6FD37, UniRef:UniRef90_A0A4D8RH43
sMd_main_chr	cds	1026589	1026939	+	LJDOFN_07295		hypothetical protein
sMd_main_chr	cds	1026932	1027366	+	LJDOFN_07300		Spiroplasmavirus-related protein	SO:0001217, UniRef:UniRef50_P15895, UniRef:UniRef90_A0A4D8RCJ2
sMd_main_chr	cds	1027368	1027709	+	LJDOFN_07305		Spiroplasmavirus-related protein	SO:0001217, UniRef:UniRef50_Q14NE5, UniRef:UniRef90_A0A4D8RUU4
sMd_main_chr	cds	1027734	1027883	+	LJDOFN_07310		hypothetical protein
sMd_main_chr	cds	1027886	1028089	+	LJDOFN_07315		Spiroplasmavirus-related protein	SO:0001217, UniRef:UniRef50_Q88426, UniRef:UniRef90_A0A4D8RMD8
sMd_main_chr	cds	1028089	1029102	+	LJDOFN_07320		Spiroplasmavirus-related protein	SO:0001217, UniRef:UniRef50_P15893, UniRef:UniRef90_A0A3S0TM67
sMd_main_chr	cds	1029095	1029532	+	LJDOFN_07325		Spiroplasmavirus-related protein	SO:0001217, UniRef:UniRef50_P15896, UniRef:UniRef90_A0A3S0R7W2
sMd_main_chr	cds	1029551	1029787	+	LJDOFN_07330		Capsid protein	SO:0001217, UniRef:UniRef50_Q76TT7, UniRef:UniRef90_A0A3S0T844
sMd_main_chr	cds	1029798	1030106	+	LJDOFN_07335		Spiroplasmavirus-related protein	SO:0001217, UniRef:UniRef50_A0A4D8RCC4, UniRef:UniRef90_A0A4D8RCC4
sMd_main_chr	cds	1030099	1030779	+	LJDOFN_07340		DUF3688 domain-containing protein	SO:0001217, UniRef:UniRef50_Q14QP6, UniRef:UniRef90_UPI000C75A85A
sMd_main_chr	cds	1030754	1032418	+	LJDOFN_07345		Plectrovirus-related protein	SO:0001217, UniRef:UniRef50_A0A1J0Z0R9
sMd_main_chr	cds	1032444	1032890	-	LJDOFN_07350		Spiroplasma plectrovirus-related protein	SO:0001217, UniRef:UniRef50_A0A345DNH6
sMd_main_chr	cds	1032969	1033448	+	LJDOFN_07355		Spiroplasmavirus-related protein	SO:0001217, UniRef:UniRef50_A0A0K2JG92, UniRef:UniRef90_A0A0K2JIU5
sMd_main_chr	cds	1033520	1033957	+	LJDOFN_07360		Integrase core domain	SO:0001217, UniRef:UniRef50_A0A2P6FDK7
sMd_main_chr	cds	1034088	1034552	-	LJDOFN_07365		hypothetical protein	SO:0001217, UniRef:UniRef50_W6AWC6
sMd_main_chr	cds	1034559	1035758	-	LJDOFN_07370		Capsid protein	SO:0001217, UniRef:UniRef50_A0A2P6F9G6
sMd_main_chr	cds	1035849	1036310	-	LJDOFN_07375		P18	SO:0001217, UniRef:UniRef50_A0A2P6FEN9, UniRef:UniRef90_A0A2P6FEN9
sMd_main_chr	cds	1036496	1036606	+	LJDOFN_07380		(pseudo) Spiroplasmavirus-related protein	SO:0001217, UniRef:UniRef50_A0A0K2JGB0, UniRef:UniRef90_A0A2S8NPW9
sMd_main_chr	cds	1036748	1037140	-	LJDOFN_07385		Spiroplasmavirus-related protein	SO:0001217, UniRef:UniRef50_A0A0K2JFK4
sMd_main_chr	cds	1037463	1037675	+	LJDOFN_07390		Lipoprotein	SO:0001217, UniRef:UniRef50_A0A2P6FEK9
sMd_main_chr	cds	1037678	1038046	+	LJDOFN_07395		hypothetical protein
sMd_main_chr	cds	1038009	1038131	+	LJDOFN_07400		hypothetical protein
sMd_main_chr	cds	1038219	1040270	-	LJDOFN_07405		Adhesin P123	SO:0001217, UniRef:UniRef50_A0A2P6F924
sMd_main_chr	cds	1040793	1041389	-	LJDOFN_07410		(pseudo) Plectrovirus-related protein	SO:0001217, UniRef:UniRef50_A0A1J0Z3V0, UniRef:UniRef50_A0A433ESZ6, UniRef:UniRef90_A0A1J0Z3V0
sMd_main_chr	cds	1041393	1041527	-	LJDOFN_07415		(pseudo) hypothetical protein	SO:0001217, UniRef:UniRef50_A0A2P6F9R9, UniRef:UniRef90_UPI0020A0FC93
sMd_main_chr	cds	1041508	1041732	-	LJDOFN_07420		(pseudo) Adhesin P54	SO:0001217, UniRef:UniRef50_A0A2P6F9R9, UniRef:UniRef50_A0A345DRW7, UniRef:UniRef90_A0A2P6F9Z3
sMd_main_chr	cds	1041832	1042785	-	LJDOFN_07425		Adhesin P54	SO:0001217, UniRef:UniRef50_A0A2P6F972, UniRef:UniRef90_A0A2P6F9E6
sMd_main_chr	cds	1042861	1043082	-	LJDOFN_07430		Adhesin P12	SO:0001217, UniRef:UniRef50_A0A6M5JLE1, UniRef:UniRef90_UPI0011BB49D6
sMd_main_chr	cds	1043055	1044107	-	LJDOFN_07435		PBSX family phage terminase large subunit	KEGG:K06909, SO:0001217, UniRef:UniRef50_A0A0K2JIN4, UniRef:UniRef90_A0A432ZV75
sMd_main_chr	cds	1044144	1044515	-	LJDOFN_07440		(pseudo) Phage terminase large subunit	KEGG:K06909, SO:0001217, UniRef:UniRef50_A0A3S0TXU0, UniRef:UniRef50_A0A432ZV10, UniRef:UniRef90_A0A2P6FA17, UniRef:UniRef90_UPI001F4D2B37
sMd_main_chr	cds	1044508	1044906	-	LJDOFN_07445		Spiroplasmavirus-related protein	SO:0001217, UniRef:UniRef50_A0A0K2JH90
sMd_main_chr	cds	1045363	1045752	+	LJDOFN_07450		hypothetical protein
sMd_main_chr	cds	1045902	1046348	+	LJDOFN_07455		Transposase of is30 family n-terminal and c-terminal truncated protein	SO:0001217, UniRef:UniRef50_Q14NG8
sMd_main_chr	cds	1046751	1046984	+	LJDOFN_07460		Lipoprotein	SO:0001217, UniRef:UniRef50_A0A0K2JG43
sMd_main_chr	cds	1047060	1047329	-	LJDOFN_07465		(pseudo) DUF3688 domain-containing protein	SO:0001217, UniRef:UniRef50_Q14QP6, UniRef:UniRef90_UPI000C75A85A
sMd_main_chr	cds	1047316	1047645	-	LJDOFN_07470		(pseudo) DUF3688 domain-containing protein	SO:0001217, UniRef:UniRef50_Q14QP6, UniRef:UniRef90_UPI000C75A85A
sMd_main_chr	cds	1047638	1047946	-	LJDOFN_07475		Spiroplasmavirus-related protein	SO:0001217, UniRef:UniRef50_A0A4D8RCC4, UniRef:UniRef90_A0A4D8RCC4
sMd_main_chr	cds	1048207	1048338	-	LJDOFN_07480		(pseudo) Capsid protein	SO:0001217, UniRef:UniRef50_Q76TT7, UniRef:UniRef90_A0A3S0T844
sMd_main_chr	cds	1048353	1048790	-	LJDOFN_07485		Spiroplasmavirus-related protein	SO:0001217, UniRef:UniRef50_P15896, UniRef:UniRef90_A0A3S0R7W2
sMd_main_chr	cds	1048882	1049796	-	LJDOFN_07490		Spiroplasmavirus-related protein	SO:0001217, UniRef:UniRef50_P15893, UniRef:UniRef90_A0A3S0TM67
sMd_main_chr	cds	1049938	1050150	-	LJDOFN_07495		hypothetical protein
sMd_main_chr	cds	1050175	1050516	-	LJDOFN_07500		Spiroplasmavirus-related protein	SO:0001217, UniRef:UniRef50_Q14NE5, UniRef:UniRef90_A0A4D8RUU4
sMd_main_chr	cds	1050740	1051096	-	LJDOFN_07505		Spiroplasmavirus-related protein	SO:0001217, UniRef:UniRef50_A0A0K2JJ17
sMd_main_chr	cds	1051410	1051634	-	LJDOFN_07510		Spiroplasmavirus-related protein	SO:0001217, UniRef:UniRef50_A0A2P6FD37, UniRef:UniRef90_A0A4D8RH43
sMd_main_chr	cds	1052265	1052837	+	LJDOFN_07515		DUF697 domain-containing protein	SO:0001217, UniRef:UniRef50_A0A3S0RTN6
sMd_main_chr	cds	1052988	1054286	-	LJDOFN_07520		ISLre2 family transposase	SO:0001217, UniRef:UniRef50_A0A1J0Z2V6
sMd_main_chr	cds	1055202	1055357	+	LJDOFN_07525		hypothetical protein
sMd_main_chr	cds	1055647	1055868	-	LJDOFN_07530		hypothetical protein	SO:0001217, UniRef:UniRef50_A0A3S0T736, UniRef:UniRef90_A0A3S0T736
sMd_main_chr	cds	1056414	1056617	-	LJDOFN_07535		hypothetical protein
sMd_main_chr	cds	1056721	1056945	-	LJDOFN_07540		hypothetical protein
sMd_main_chr	cds	1057084	1057575	+	LJDOFN_07545		Lipoprotein	SO:0001217, UniRef:UniRef50_A0A3S0RRP6
sMd_main_chr	cds	1057812	1058930	-	LJDOFN_07550		hypothetical protein
sMd_main_chr	cds	1058944	1059144	-	LJDOFN_07555		Plectrovirus-related protein	SO:0001217, UniRef:UniRef50_A0A1J0Z2N4, UniRef:UniRef90_A0A432ZUN4
sMd_main_chr	cds	1059134	1059499	-	LJDOFN_07560		hypothetical protein	SO:0001217, UniRef:UniRef50_A0A3S0YP67
sMd_main_chr	cds	1059499	1060119	-	LJDOFN_07565		DUF2479 domain-containing protein	SO:0001217, UniRef:UniRef50_A0A3S0RSI2
sMd_main_chr	cds	1060853	1061734	-	LJDOFN_07570		hypothetical protein
sMd_main_chr	cds	1062343	1063242	-	LJDOFN_07575		hypothetical protein
sMd_main_chr	cds	1063249	1064592	-	LJDOFN_07580		hypothetical protein
sMd_main_chr	cds	1064665	1064775	+	LJDOFN_07585		Plectrovirus spv1-c74 orf 14 protein	SO:0001217, UniRef:UniRef50_Q14LW1
sMd_main_chr	cds	1064907	1065056	+	LJDOFN_07590		hypothetical protein	SO:0001217, UniRef:UniRef50_P15903, UniRef:UniRef90_A0A3S0TT46
sMd_main_chr	cds	1065056	1065283	+	LJDOFN_07595		Spiroplasmavirus-related protein	SO:0001217, UniRef:UniRef50_A0A2P6FD37, UniRef:UniRef90_A0A4D8RH43
sMd_main_chr	cds	1065722	1066027	+	LJDOFN_07600		(pseudo) Spiroplasmavirus-related protein	SO:0001217, UniRef:UniRef50_P15895, UniRef:UniRef90_A0A4D8RCJ2
sMd_main_chr	cds	1066029	1066370	+	LJDOFN_07605		Spiroplasmavirus-related protein	SO:0001217, UniRef:UniRef50_Q14NE5, UniRef:UniRef90_A0A4D8RUU4
sMd_main_chr	cds	1066395	1066544	+	LJDOFN_07610		Plectrovirus-related protein	SO:0001217, UniRef:UniRef50_A0A2P6F8C0
sMd_main_chr	cds	1066547	1066750	+	LJDOFN_07615		Spiroplasmavirus-related protein	SO:0001217, UniRef:UniRef50_Q88426, UniRef:UniRef90_A0A4D8RMD8
sMd_main_chr	cds	1066750	1067763	+	LJDOFN_07620		Spiroplasmavirus-related protein	SO:0001217, UniRef:UniRef50_P15893, UniRef:UniRef90_A0A3S0TM67
sMd_main_chr	cds	1067756	1068136	+	LJDOFN_07625		hypothetical protein
sMd_main_chr	cds	1068136	1068372	+	LJDOFN_07630		Capsid protein	SO:0001217, UniRef:UniRef50_Q76TT7, UniRef:UniRef90_A0A3S0T844
sMd_main_chr	cds	1068384	1068692	+	LJDOFN_07635		Spiroplasmavirus-related protein	SO:0001217, UniRef:UniRef50_A0A4D8RCC4, UniRef:UniRef90_A0A4D8RCC4
sMd_main_chr	cds	1068954	1070879	+	LJDOFN_07640		DUF3688 domain-containing protein	SO:0001217, UniRef:UniRef50_A0A2P6FFH2
sMd_main_chr	cds	1070904	1071347	-	LJDOFN_07645		Lipoprotein	SO:0001217, UniRef:UniRef50_A0A4D8RL19
sMd_main_chr	cds	1071367	1072002	-	LJDOFN_07650		hypothetical protein
sMd_main_chr	cds	1072492	1073577	+	LJDOFN_07655		Integrase	SO:0001217, UniRef:UniRef50_Q88419, UniRef:UniRef90_A0A4D8RAR0
sMd_main_chr	cds	1073738	1073989	-	LJDOFN_07660		hypothetical protein
sMd_main_chr	cds	1074064	1074336	-	LJDOFN_07665		hypothetical protein
sMd_main_chr	cds	1074549	1074866	-	LJDOFN_07670		hypothetical protein	SO:0001217, UniRef:UniRef50_A0A3S0T7G4, UniRef:UniRef90_A0A3S0T7G4
sMd_main_chr	cds	1074897	1075772	-	LJDOFN_07675		hypothetical protein
sMd_main_chr	cds	1075790	1076152	-	LJDOFN_07680		hypothetical protein
sMd_main_chr	cds	1076159	1076557	-	LJDOFN_07685		HK97 gp10 family phage protein	SO:0001217, UniRef:UniRef50_A0A3S0RT54, UniRef:UniRef90_A0A3S0RT54
sMd_main_chr	cds	1076575	1076892	-	LJDOFN_07690		phage head closure protein	GO:0005198, GO:0019068, GO:0044423, SO:0001217, UniRef:UniRef50_A0A3S0YPS6, UniRef:UniRef90_A0A3S0YPS6
sMd_main_chr	cds	1076862	1077179	-	LJDOFN_07695		hypothetical protein	SO:0001217, UniRef:UniRef50_A0A3S0T701, UniRef:UniRef90_A0A3S0T701
sMd_main_chr	cds	1077197	1078258	-	LJDOFN_07700		(pseudo) phage major capsid protein	GO:0005198, GO:0019068, GO:0044423, KEGG:K06904, SO:0001217, UniRef:UniRef50_A0A3S0T853, UniRef:UniRef90_A0A3S0T853
sMd_main_chr	cds	1078200	1079063	-	LJDOFN_07705		(pseudo) phage major capsid protein	GO:0005198, GO:0019068, GO:0044423, KEGG:K06904, SO:0001217, UniRef:UniRef50_A0A3S0T853, UniRef:UniRef90_A0A3S0T853
sMd_main_chr	cds	1079047	1080303	-	LJDOFN_07710		phage portal protein	GO:0005198, GO:0019068, GO:0044423, SO:0001217, UniRef:UniRef50_A0A432ZWC5, UniRef:UniRef90_A0A432ZWC5
sMd_main_chr	cds	1080352	1081971	-	LJDOFN_07715		Terminase large subunit	SO:0001217, UniRef:UniRef50_A0A0K2JIX7, UniRef:UniRef90_A0A3S0R7Y3
sMd_main_chr	cds	1081953	1082051	-	LJDOFN_07720		hypothetical protein
sMd_main_chr	cds	1082055	1082543	-	LJDOFN_07725		hypothetical protein	SO:0001217, UniRef:UniRef50_A0A3S0TM80, UniRef:UniRef90_A0A3S0TM80
sMd_main_chr	cds	1082784	1083995	-	LJDOFN_07730		Restriction endonuclease type IV Mrr domain-containing protein	SO:0001217, UniRef:UniRef50_Q3ZVM5
sMd_main_chr	cds	1084052	1084168	-	LJDOFN_07735		(pseudo) hypothetical protein	SO:0001217, UniRef:UniRef50_UPI0013155011, UniRef:UniRef90_UPI0013155011
sMd_main_chr	cds	1084223	1084690	-	LJDOFN_07740		Spiroplasmavirus-related protein	SO:0001217, UniRef:UniRef50_A0A0K2JIU8
sMd_main_chr	cds	1085026	1085127	-	LJDOFN_07745		hypothetical protein
sMd_main_chr	cds	1085161	1085499	-	LJDOFN_07750		Phage protein	SO:0001217, UniRef:UniRef50_A0A345DMJ9
sMd_main_chr	cds	1085501	1085638	-	LJDOFN_07755		hypothetical protein	SO:0001217, UniRef:UniRef50_A0A0C2EIU8, UniRef:UniRef90_Q14MC8
sMd_main_chr	cds	1085700	1085852	-	LJDOFN_07760		(pseudo) Plectrovirus-related protein	SO:0001217, UniRef:UniRef50_Q14N62, UniRef:UniRef90_Q14N62
sMd_main_chr	cds	1085854	1086027	-	LJDOFN_07765		Spiroplasmavirus-related protein	SO:0001217, UniRef:UniRef50_A0A0K2JHX0
sMd_main_chr	cds	1086154	1086342	-	LJDOFN_07770		hypothetical protein
sMd_main_chr	cds	1086497	1086622	-	LJDOFN_07775		Plectrovirus-related protein	SO:0001217, UniRef:UniRef50_Q14MU8
sMd_main_chr	cds	1086689	1087027	-	LJDOFN_07780		HNH domain-containing protein	SO:0001217, UniRef:UniRef50_A0A432ZY51, UniRef:UniRef90_A0A432ZY51
sMd_main_chr	cds	1087037	1087846	-	LJDOFN_07785	recT	Recombinase RecT	SO:0001217, UniRef:UniRef50_A0A0K2JIH6
sMd_main_chr	cds	1087848	1088120	-	LJDOFN_07790		Dna2/Cas4 domain-containing protein	SO:0001217, UniRef:UniRef50_A0A432ZXQ4, UniRef:UniRef90_A0A432ZXQ4
sMd_main_chr	cds	1088310	1088552	-	LJDOFN_07795		hypothetical protein	SO:0001217, UniRef:UniRef50_A0A3S0T9B2, UniRef:UniRef90_A0A3S0T9B2
sMd_main_chr	cds	1088560	1089219	-	LJDOFN_07800		hypothetical protein
sMd_main_chr	cds	1089241	1089741	-	LJDOFN_07805		ECF transporter S component	SO:0001217, UniRef:UniRef50_A0A1J0Z3W7
sMd_main_chr	cds	1089745	1090485	-	LJDOFN_07810		Methyltransferase	SO:0001217, UniRef:UniRef50_Q14LX6
sMd_main_chr	cds	1091442	1091945	+	LJDOFN_07815		DNA (cytosine-5-)-methyltransferase	SO:0001217, UniRef:UniRef50_A0A2S8NQ86, UniRef:UniRef90_A0A2S8NQ86
sMd_main_chr	cds	1091948	1092058	+	LJDOFN_07820		hypothetical protein
sMd_main_chr	cds	1092087	1092287	-	LJDOFN_07825		FAD-dependent oxidoreductase	SO:0001217, UniRef:UniRef50_UPI0020A05E5D
sMd_main_chr	cds	1092290	1092649	-	LJDOFN_07830		Hypothetical nadh oxidase c-terminal truncated protein	SO:0001217, UniRef:UniRef50_Q14QF1, UniRef:UniRef90_Q14QF1
sMd_main_chr	cds	1092816	1093280	-	LJDOFN_07835		hypothetical protein
sMd_main_chr	cds	1093253	1093759	-	LJDOFN_07840		(pseudo) cation:dicarboxylase symporter family transporter	SO:0001217, UniRef:UniRef50_UPI001F4CF41F, UniRef:UniRef90_UPI001F4CF41F
sMd_main_chr	cds	1093722	1094456	-	LJDOFN_07845		hypothetical protein
sMd_main_chr	cds	1094462	1094845	-	LJDOFN_07850		(pseudo) hypothetical protein	SO:0001217, UniRef:UniRef50_UPI001EF8FD53, UniRef:UniRef90_UPI001EF8FD53
sMd_main_chr	cds	1094846	1095499	-	LJDOFN_07855		(pseudo) ABC transporter	SO:0001217, UniRef:UniRef50_UPI000C76F0A9, UniRef:UniRef90_UPI001F4D8067
sMd_main_chr	cds	1095739	1095963	-	LJDOFN_07860	rpsR	30S ribosomal protein S18	COG:COG0238, COG:J, GO:0000314, GO:0003735, GO:0006412, GO:0022627, SO:0001217, UniRef:UniRef50_Q6F235, UniRef:UniRef90_R4U2D9
sMd_main_chr	cds	1095982	1096425	-	LJDOFN_07865	ssb	Single-stranded DNA-binding protein	SO:0001217, UniRef:UniRef50_A0A0H3XHB7, UniRef:UniRef90_Q14QG0
sMd_main_chr	cds	1096449	1096898	-	LJDOFN_07870	rpsF	30S ribosomal protein S6	GO:0000314, GO:0003735, GO:0006412, GO:0022627, SO:0001217, UniRef:UniRef50_R4UHJ3, UniRef:UniRef90_Q14QG1
sMd_main_chr	cds	1097157	1097843	-	LJDOFN_07875		2-C-methyl-D-erythritol 4-phosphate cytidylyltransferase	SO:0001217, UniRef:UniRef50_A0A2P6F9Z0, UniRef:UniRef90_A0A0K2JJC8
sMd_main_chr	cds	1097844	1098848	-	LJDOFN_07880	asnA	Asparagine synthetase AsnA	EC:6.3.1.1, KEGG:K01914, SO:0001217, UniRef:UniRef50_W0GN65, UniRef:UniRef90_Q14QG3
sMd_main_chr	cds	1098857	1100359	-	LJDOFN_07885	lysS	lysine--tRNA ligase	EC:6.1.1.6, GO:0004824, GO:0005737, GO:0006430, KEGG:K04567, SO:0001217, UniRef:UniRef50_B1C4L0, UniRef:UniRef90_A0A0K2JIY6
sMd_main_chr	cds	1100377	1101369	-	LJDOFN_07890	dusB	tRNA dihydrouridine synthase DusB	EC:1.3.1.-, GO:0003824, GO:0008033, GO:0016491, GO:0017150, GO:0050660, SO:0001217, UniRef:UniRef50_S5LYU9, UniRef:UniRef90_A0A1J0TZ85
sMd_main_chr	cds	1101828	1102769	-	LJDOFN_07895		ABC transporter ATP-binding protein	SO:0001217, UniRef:UniRef50_A0A0H3XIR8, UniRef:UniRef90_A0A1J0TZ81
sMd_main_chr	cds	1103027	1103890	-	LJDOFN_07900		Heat shock protein 33	SO:0001217, UniRef:UniRef50_W0GPF6, UniRef:UniRef90_A0A0K2JED0
sMd_main_chr	cds	1103978	1106002	-	LJDOFN_07905	ftsH	ATP-dependent zinc metalloprotease FtsH	GO:0004222, GO:0006508, GO:0016887, GO:0051301, SO:0001217, UniRef:UniRef50_Q6F0E5, UniRef:UniRef90_A0A1J0YY42
sMd_main_chr	cds	1106081	1107382	-	LJDOFN_07910		tRNA(Ile)-lysidine synthase	EC:6.3.4.19, KEGG:K04075, SO:0001217, UniRef:UniRef50_A0A0K2JEU1, UniRef:UniRef90_A0A0K2JEU1
sMd_main_chr	cds	1107538	1108260	-	LJDOFN_07915		Methyltransferase	EC:2.1.1.223, KEGG:K15460, SO:0001217, UniRef:UniRef50_W0GPF1, UniRef:UniRef90_Q14QH1
sMd_main_chr	cds	1108262	1109098	-	LJDOFN_07920		DNA polymerase III subunit delta	SO:0001217, UniRef:UniRef50_Q14QH2, UniRef:UniRef90_Q14QH2
sMd_main_chr	cds	1109091	1109735	-	LJDOFN_07925	tmk	dTMP kinase	EC:2.7.4.9, GO:0004798, GO:0015949, SO:0001217, UniRef:UniRef50_W0GJZ4, UniRef:UniRef90_A0A1J0TZ88
sMd_main_chr	cds	1109753	1110559	-	LJDOFN_07930		hypothetical protein	PFAM:PF13662.10
sMd_main_chr	cds	1111014	1111160	-	LJDOFN_07935		hypothetical protein
sMd_main_chr	cds	1111664	1112164	-	LJDOFN_07940		hypothetical protein	SO:0001217, UniRef:UniRef50_A0A4D8RMU9
sMd_main_chr	cds	1112360	1113691	-	LJDOFN_07945		DEAD/DEAH box helicase	SO:0001217, UniRef:UniRef50_A0A2P6FDE4, UniRef:UniRef90_Q14NT1
sMd_main_chr	cds	1114360	1114638	-	LJDOFN_07950		hypothetical protein
sMd_main_chr	cds	1115030	1115989	+	LJDOFN_07955		IS1595 family transposase	SO:0001217, UniRef:UniRef50_A0A2S8NQJ4, UniRef:UniRef90_A0A2S8NQJ4
sMd_main_chr	cds	1116026	1116274	-	LJDOFN_07960		Toprim domain-containing protein	SO:0001217, UniRef:UniRef50_W0GPM3
sMd_main_chr	cds	1116470	1118542	-	LJDOFN_07965	dnaX	DNA polymerase III subunit gamma/tau	EC:2.7.7.7, GO:0003677, GO:0003887, GO:0005524, GO:0006260, GO:0009360, SO:0001217, UniRef:UniRef50_A0A0H3XH94, UniRef:UniRef90_A0A0K2JER5
sMd_main_chr	cds	1118609	1119088	-	LJDOFN_07970		tRNA-specific adenosine deaminase	SO:0001217, UniRef:UniRef50_W6AJP5, UniRef:UniRef90_A0A0K2JET8
sMd_main_chr	ncRNA	1119069	1119159	-	LJDOFN_07975	Bacteria_small_SRP	Bacterial small signal recognition particle RNA	RFAM:RF00169, SO:0000655
sMd_main_chr	cds	1119432	1120703	-	LJDOFN_07980	serS	serine--tRNA ligase	EC:6.1.1.11, GO:0004828, GO:0005737, GO:0006434, KEGG:K01875, SO:0001217, UniRef:UniRef50_Q6MUG5, UniRef:UniRef90_A0A0K2JFA7
sMd_main_chr	cds	1120706	1123168	-	LJDOFN_07985	gyrA	DNA gyrase subunit A	EC:5.6.2.2, GO:0003677, GO:0003916, GO:0003918, GO:0005524, GO:0006259, GO:0006265, SO:0001217, UniRef:UniRef50_P34030, UniRef:UniRef90_P34030
sMd_main_chr	cds	1123182	1125101	-	LJDOFN_07990	gyrB	DNA topoisomerase (ATP-hydrolyzing) subunit B	EC:5.6.2.2, GO:0003677, GO:0003918, GO:0005524, GO:0005694, GO:0005737, GO:0006261, GO:0006265, GO:0009330, GO:0046872, KEGG:K02470, SO:0001217, UniRef:UniRef50_P34031, UniRef:UniRef90_P34031
sMd_main_chr	cds	1125414	1126532	-	LJDOFN_07995	dnaN	DNA polymerase III subunit beta	EC:2.7.7.7, GO:0003677, GO:0003887, GO:0005737, GO:0006260, GO:0008408, GO:0009360, SO:0001217, UniRef:UniRef50_P34029, UniRef:UniRef90_P34029
sMd_main_chr	cds	1126701	1128053	-	LJDOFN_08000	dnaA	chromosomal replication initiator protein DnaA	GO:0003677, GO:0003688, GO:0005524, GO:0005737, GO:0006270, GO:0006275, GO:0016887, SO:0001217, UniRef:UniRef50_P34028, UniRef:UniRef90_P34028
sMd_main_chr	cds	1128350	1128724	+	LJDOFN_08005		(pseudo) Peptidase C39-like domain-containing protein	SO:0001217, UniRef:UniRef50_A0A345DSJ0, UniRef:UniRef90_A0A345DSJ0
sMd_main_chr	cds	1129043	1129462	-	LJDOFN_08010		(pseudo) IS1595 family transposase	SO:0001217, UniRef:UniRef50_A0A2S8NQJ4, UniRef:UniRef50_UPI001C05D8DD, UniRef:UniRef90_A0A2S8NQJ4
sMd_main_chr	cds	1129416	1129976	-	LJDOFN_08015		(pseudo) IS1595 family transposase	SO:0001217, UniRef:UniRef50_A0A2S8NQJ4, UniRef:UniRef50_UPI001C05A731, UniRef:UniRef90_A0A2S8NQJ4
sMd_main_chr	ncRNA-region	1130209	1130306	+			Purine riboswitch	RFAM:RF00167, SO:0000035
sMd_main_chr	cds	1130393	1130647	+	LJDOFN_08020		Inosine-5'-monophosphate dehydrogenase	SO:0001217, UniRef:UniRef50_A0A0D5MKG3
sMd_main_chr	cds	1130634	1131839	+	LJDOFN_08025	guaB	IMP dehydrogenase	EC:1.1.1.205, GO:0003938, GO:0009152, SO:0001217, UniRef:UniRef50_Q9KGN8, UniRef:UniRef90_A0A1J0U246
sMd_main_chr	cds	1132009	1132143	+	LJDOFN_08030	rpmH	50S ribosomal protein L34	COG:COG0230, COG:J, GO:0000315, GO:0003735, GO:0006412, GO:0022625, SO:0001217, UniRef:UniRef50_Q8DVX0, UniRef:UniRef90_R4UHF8
sMd_main_chr	cds	1132184	1132501	+	LJDOFN_08035	rnpA	ribonuclease P protein component	EC:3.1.26.5, GO:0004526, GO:0006396, SO:0001217, UniRef:UniRef50_R4UKE7, UniRef:UniRef90_A0A0K2JJF5
sMd_main_chr	cds	1132517	1133794	+	LJDOFN_08040	yidC	Membrane protein insertase YidC	SO:0001217, UniRef:UniRef50_W6ANY7, UniRef:UniRef90_A0A3S0RTB4
sMd_main_chr	cds	1134142	1134519	+	LJDOFN_08045		hypothetical protein	PFAM:PF01424.26
sMd_main_chr	cds	1134904	1135305	+	LJDOFN_08050		Spiroplasmavirus-related protein	SO:0001217, UniRef:UniRef50_A0A0K2JJA8
sMd_main_chr	cds	1135496	1135717	-	LJDOFN_08055		hypothetical protein	PFAM:PF03306.17
sMd_main_chr	cds	1135896	1136786	-	LJDOFN_08060	fba	class II fructose-1,6-bisphosphate aldolase	EC:4.1.2.13, GO:0004332, GO:0006096, KEGG:K01624, SO:0001217, UniRef:UniRef50_A0A449AUU7, UniRef:UniRef90_Q14QK9
sMd_main_chr	cds	1136963	1137223	-	LJDOFN_08065		Transposase	SO:0001217, UniRef:UniRef50_A0A432ZVT8, UniRef:UniRef90_A0A432ZVT8
sMd_main_chr	cds	1137380	1137880	-	LJDOFN_08070		IS1 family transposase	SO:0001217, UniRef:UniRef50_UPI001C04E82D
sMd_main_chr	cds	1138009	1138209	-	LJDOFN_08075		hypothetical protein
sMd_main_chr	cds	1138489	1139322	-	LJDOFN_08080	mutM	DNA-formamidopyrimidine glycosylase	EC:3.2.2.23, EC:4.2.99.18, GO:0005737, GO:0006281, GO:0008534, KEGG:K10563, SO:0001217, UniRef:UniRef50_A0A9E1HIZ5, UniRef:UniRef90_Q14QK8
sMd_main_chr	cds	1139429	1142038	-	LJDOFN_08085	polA	DNA polymerase I	EC:2.7.7.7, GO:0003676, GO:0003677, GO:0003887, GO:0006261, GO:0008408, SO:0001217, UniRef:UniRef50_A0A1J0U234, UniRef:UniRef90_A0A0K2JEH9
sMd_main_chr	cds	1142106	1142852	-	LJDOFN_08090		4-diphosphocytidyl-2-C-methyl-D-erythritol kinase	SO:0001217, UniRef:UniRef50_W0GMS0, UniRef:UniRef90_A0A0K2JEI8
sMd_main_chr	cds	1142855	1143703	-	LJDOFN_08095	rsmA	16S rRNA (adenine(1518)-N(6)/adenine(1519)-N(6))-dimethyltransferase RsmA	EC:2.1.1.182, GO:0000179, SO:0001217, UniRef:UniRef50_W0GSI6, UniRef:UniRef90_A0A0K2JEX1
sMd_main_chr	cds	1143703	1144209	-	LJDOFN_08100	rnmV	ribonuclease M5	EC:3.1.26.8, GO:0006364, GO:0043822, KEGG:K05985, SO:0001217, UniRef:UniRef50_Q14QK4, UniRef:UniRef90_Q14QK4
sMd_main_chr	cds	1144495	1145544	+	LJDOFN_08105	mreB	Cell shape-determining protein MreB	SO:0001217, UniRef:UniRef50_S5LXM4, UniRef:UniRef90_A0A432ZXA7
sMd_main_chr	cds	1145753	1146409	-	LJDOFN_08110		transposase	SO:0001217, UniRef:UniRef50_UPI001C03B7DB
sMd_main_chr	cds	1146440	1146712	-	LJDOFN_08115	insA	InsA N-terminal domain-containing protein	SO:0001217, UniRef:UniRef50_A0A2S8NPX2
sMd_main_chr	cds	1147063	1148121	+	LJDOFN_08120	mreB	Cell shape-determining protein MreB	SO:0001217, UniRef:UniRef50_A0A0H3XJK5, UniRef:UniRef90_A0A1J0Z3C7
sMd_main_chr	cds	1148446	1148751	+	LJDOFN_08125		hypothetical protein
sMd_main_chr	cds	1148751	1148987	+	LJDOFN_08130		hypothetical protein	SO:0001217, UniRef:UniRef50_UPI001C05B670
sMd_main_chr	cds	1148935	1149318	+	LJDOFN_08135		(pseudo) IS1 family transposase	SO:0001217, UniRef:UniRef50_UPI001C03B7DB, UniRef:UniRef90_UPI001C03DC34
sMd_main_chr	cds	1149340	1149645	+	LJDOFN_08140		Transposase	SO:0001217, UniRef:UniRef50_A0A432ZVT8, UniRef:UniRef90_A0A432ZVT8
sMd_main_chr	cds	1149763	1149918	+	LJDOFN_08145		hypothetical protein
sMd_main_chr	cds	1150013	1150969	-	LJDOFN_08150		IS1595 family transposase	SO:0001217, UniRef:UniRef50_A0A2S8NQJ4, UniRef:UniRef90_A0A2S8NQJ4
sMd_main_chr	cds	1151512	1152555	+	LJDOFN_08155	mreB	Cell shape-determining ATPase MreB, actin-like superfamily	COG:COG1077, COG:DZ, SO:0001217, UniRef:UniRef50_S5LXM4, UniRef:UniRef90_A0A0K2JEW4
sMd_main_chr	cds	1152609	1153667	+	LJDOFN_08160	mreB	Cell shape-determining ATPase MreB, actin-like superfamily	COG:COG1077, COG:DZ, SO:0001217, UniRef:UniRef50_S5LXM4, UniRef:UniRef90_Q8VQG1
sMd_main_chr	cds	1153739	1154509	-	LJDOFN_08165		putative deoxyribonuclease protein	SO:0001217, UniRef:UniRef50_Q14QJ7, UniRef:UniRef90_Q14QJ7
sMd_main_chr	cds	1154519	1155871	-	LJDOFN_08170	mnmE	tRNA uridine-5-carboxymethylaminomethyl(34) synthesis GTPase MnmE	GO:0003924, GO:0005525, GO:0006400, SO:0001217, UniRef:UniRef50_R4U7H3, UniRef:UniRef90_A0A1J0Z3M5
sMd_main_chr	cds	1156713	1157255	-	LJDOFN_08175		hypothetical protein
sMd_main_chr	cds	1157652	1158557	-	LJDOFN_08180		hypothetical protein
sMd_main_chr	cds	1158512	1158958	-	LJDOFN_08185		hypothetical protein
sMd_main_chr	cds	1159030	1159350	-	LJDOFN_08190		(pseudo) hypothetical protein	SO:0001217, UniRef:UniRef50_UPI001F4E7633, UniRef:UniRef90_UPI001F4E7633
sMd_main_chr	cds	1159910	1160020	+	LJDOFN_08195		Plectrovirus spv1-c74 orf 14 protein	SO:0001217, UniRef:UniRef50_Q14LW1, UniRef:UniRef90_Q14LW1
sMd_main_chr	cds	1160300	1160524	+	LJDOFN_08200		Plectrovirus-related protein	SO:0001217, UniRef:UniRef50_A0A2P6FD37
sMd_main_chr	cds	1160754	1161314	-	LJDOFN_08205		ISXO2-like transposase domain-containing protein	SO:0001217, UniRef:UniRef50_A0A345DQP3, UniRef:UniRef90_A0A345DQP3
sMd_main_chr	cds	1161384	1161713	-	LJDOFN_08210		IS1 family transposase	SO:0001217, UniRef:UniRef50_UPI001C04E82D
sMd_main_chr	cds	1161856	1162290	+	LJDOFN_08215		Spiroplasmavirus-related protein	SO:0001217, UniRef:UniRef50_P15895, UniRef:UniRef90_A0A4D8RCJ2
sMd_main_chr	cds	1162292	1162633	+	LJDOFN_08220		Spiroplasmavirus-related protein	SO:0001217, UniRef:UniRef50_Q14NE5, UniRef:UniRef90_A0A4D8RUU4
sMd_main_chr	cds	1162658	1162807	+	LJDOFN_08225		Plectrovirus-related protein	SO:0001217, UniRef:UniRef50_A0A2P6F8C0
sMd_main_chr	cds	1162795	1163013	+	LJDOFN_08230		Spiroplasmavirus-related protein	SO:0001217, UniRef:UniRef50_Q88426, UniRef:UniRef90_A0A4D8RMD8
sMd_main_chr	cds	1163013	1164026	+	LJDOFN_08235		Spiroplasmavirus-related protein	SO:0001217, UniRef:UniRef50_P15893, UniRef:UniRef90_A0A3S0TM67
sMd_main_chr	cds	1164019	1164456	+	LJDOFN_08240		Spiroplasmavirus-related protein	SO:0001217, UniRef:UniRef50_P15896, UniRef:UniRef90_A0A3S0R7W2
sMd_main_chr	cds	1164471	1164728	+	LJDOFN_08245		hypothetical protein
sMd_main_chr	cds	1164863	1165171	+	LJDOFN_08250		Spiroplasmavirus-related protein	SO:0001217, UniRef:UniRef50_A0A4D8RCC4, UniRef:UniRef90_A0A4D8RCC4
sMd_main_chr	cds	1165164	1165403	+	LJDOFN_08255		hypothetical protein
sMd_main_chr	cds	1165505	1165975	+	LJDOFN_08260		hypothetical protein
sMd_main_chr	cds	1165926	1167110	+	LJDOFN_08265		Plectrovirus spv1-c74 orf1 n-terminal truncated transmembrane protein	SO:0001217, UniRef:UniRef50_Q14Q63
sMd_main_chr	cds	1167235	1167588	+	LJDOFN_08270		Plectrovirus spv1-c74 orf 1 n-terminal truncated transmembrane protein	SO:0001217, UniRef:UniRef50_Q14PY6
sMd_main_chr	cds	1167663	1167935	-	LJDOFN_08275		hypothetical protein
sMd_main_chr	cds	1167999	1168127	-	LJDOFN_08280		hypothetical protein
sMd_main_chr	cds	1168602	1169096	-	LJDOFN_08285		DDE-type integrase/transposase/recombinase	SO:0001217, UniRef:UniRef50_A0A0K2JFQ9, UniRef:UniRef90_UPI001CA5B96A
sMd_main_chr	cds	1169237	1169506	-	LJDOFN_08290		(pseudo) hypothetical protein	SO:0001217, UniRef:UniRef50_UPI001C048C95, UniRef:UniRef90_UPI001CA545A3
sMd_main_chr	cds	1169736	1169852	+	LJDOFN_08295		(pseudo) Lipoprotein	SO:0001217, UniRef:UniRef50_A0A0K2JFT6, UniRef:UniRef90_A0A0K2JFT6
sMd_main_chr	cds	1170207	1172531	-	LJDOFN_08300		DUF3688 domain-containing protein	SO:0001217, UniRef:UniRef50_A0A2P6FFH2
sMd_main_chr	cds	1172704	1172832	-	LJDOFN_08305		(pseudo) Spiroplasmavirus-related protein	SO:0001217, UniRef:UniRef50_A0A4D8RCC4, UniRef:UniRef90_A0A432ZWE5
sMd_main_chr	cds	1172844	1173080	-	LJDOFN_08310		Capsid protein	RefSeq:WP_004028554.1, SO:0001217, UniParc:UPI000239FDC2, UniRef:UniRef100_A0A4D8RBV3, UniRef:UniRef50_Q76TT7, UniRef:UniRef90_A0A3S0T844
sMd_main_chr	cds	1173080	1173460	-	LJDOFN_08315		hypothetical protein
sMd_main_chr	cds	1173453	1174043	-	LJDOFN_08320		Spiroplasma plectrovirus-related protein	SO:0001217, UniRef:UniRef50_A0A345DNH9
sMd_main_chr	cds	1174144	1174467	-	LJDOFN_08325		Plectrovirus spv1-c74 orf 2 n-terminal and c-terminal truncated transmembrane protein	SO:0001217, UniRef:UniRef50_Q14L87
sMd_main_chr	cds	1174467	1174670	-	LJDOFN_08330		Spiroplasmavirus-related protein	SO:0001217, UniRef:UniRef50_Q88426, UniRef:UniRef90_A0A4D8RMD8
sMd_main_chr	cds	1174847	1175188	-	LJDOFN_08335		Plectrovirus-related protein	SO:0001217, UniRef:UniRef50_Q14NE5
sMd_main_chr	cds	1175190	1175624	-	LJDOFN_08340		Spiroplasmavirus-related protein	SO:0001217, UniRef:UniRef50_P15895, UniRef:UniRef90_A0A4D8RCJ2
sMd_main_chr	cds	1175617	1175967	-	LJDOFN_08345		hypothetical protein
sMd_main_chr	cds	1176275	1176493	-	LJDOFN_08350		Plectrovirus-related protein	SO:0001217, UniRef:UniRef50_A0A2P6FD37
sMd_main_chr	cds	1176774	1176884	-	LJDOFN_08355		Plectrovirus spv1-c74 orf 14 protein	SO:0001217, UniRef:UniRef50_Q14LW1, UniRef:UniRef90_Q14NT2
sMd_main_chr	cds	1176999	1177913	+	LJDOFN_08360		Integrase	SO:0001217, UniRef:UniRef50_Q88419, UniRef:UniRef90_A0A4D8RAR0
sMd_main_chr	cds	1178318	1179277	-	LJDOFN_08365		IS1595 family transposase	SO:0001217, UniRef:UniRef50_A0A2S8NQJ4, UniRef:UniRef90_A0A2S8NQJ4
sMd_main_chr	cds	1179631	1180143	-	LJDOFN_08370		IS1 family transposase	SO:0001217, UniRef:UniRef50_UPI001C04E82D
sMd_main_chr	cds	1180899	1182065	-	LJDOFN_08375		(pseudo) Lipoprotein	SO:0001217, UniRef:UniRef50_A0A1J0U216, UniRef:UniRef90_A0A1J0Z4B9
sMd_main_chr	cds	1182223	1182423	-	LJDOFN_08380		hypothetical protein
sMd_main_chr	cds	1182735	1182977	-	LJDOFN_08385		hypothetical protein
sMd_main_chr	cds	1183018	1183188	-	LJDOFN_08390		lipoprotein	SO:0001217, UniRef:UniRef50_UPI001F306A92, UniRef:UniRef90_UPI001F306A92
sMd_main_chr	cds	1183568	1184527	-	LJDOFN_08395		IS1595 family transposase	SO:0001217, UniRef:UniRef50_A0A2S8NQJ4, UniRef:UniRef90_A0A2S8NQJ4
sMd_main_chr	cds	1185323	1185685	-	LJDOFN_08400	rplL	50S ribosomal protein L7/L12	GO:0000315, GO:0003735, GO:0006412, GO:0022625, KEGG:K02935, SO:0001217, UniRef:UniRef50_A0A0K2JFI6, UniRef:UniRef90_A0A0K2JFI6
sMd_main_chr	cds	1185741	1186232	-	LJDOFN_08405	rplJ	50S ribosomal protein L10	GO:0003735, GO:0006412, GO:0015934, SO:0001217, UniRef:UniRef50_R4UMU9, UniRef:UniRef90_A0A0K2JEJ6
sMd_main_chr	cds	1186576	1187337	-	LJDOFN_08410		hypothetical protein	PFAM:PF07494.15
sMd_main_chr	cds	1187654	1187893	-	LJDOFN_08415		Spiroplasmavirus-related protein	SO:0001217, UniRef:UniRef50_A0A0K2JHV7
sMd_main_chr	cds	1188509	1188856	+	LJDOFN_08420		hypothetical protein	SO:0001217, UniRef:UniRef50_UPI001056EF4A, UniRef:UniRef90_UPI001F4E3010
sMd_main_chr	tmRNA	1188866	1189289	+	LJDOFN_08425	ssrA	transfer-messenger RNA, SsrA	SO:0000584
sMd_main_chr	cds	1189500	1190459	-	LJDOFN_08430		IS1595 family transposase	SO:0001217, UniRef:UniRef50_A0A2S8NQJ4, UniRef:UniRef90_A0A2S8NQJ4
sMd_main_chr	cds	1190681	1192720	+	LJDOFN_08435		EAL domain-containing protein	SO:0001217, UniRef:UniRef50_R4U7D3, UniRef:UniRef90_A0A0K2JEK6
sMd_main_chr	cds	1192704	1193345	+	LJDOFN_08440	trmB	tRNA (guanosine(46)-N7)-methyltransferase TrmB	EC:2.1.1.33, GO:0006400, GO:0008176, SO:0001217, UniRef:UniRef50_Q14KZ3, UniRef:UniRef90_A0A0K2JFJ7
sMd_main_chr	cds	1193320	1193922	-	LJDOFN_08445		Impact N-terminal domain-containing protein	SO:0001217, UniRef:UniRef50_R4UHA1, UniRef:UniRef90_A0A4D8RCI8
sMd_main_chr	cds	1194072	1194734	+	LJDOFN_08450	ung	uracil-DNA glycosylase	EC:3.2.2.27, GO:0004844, GO:0006284, SO:0001217, UniRef:UniRef50_W0GS89, UniRef:UniRef90_A0A0K2JF02
sMd_main_chr	cds	1194808	1195764	+	LJDOFN_08455		ECF transporter S component	SO:0001217, UniRef:UniRef50_R4UF72, UniRef:UniRef90_A0A0K2JEL5
sMd_main_chr	cds	1195851	1197092	+	LJDOFN_08460		Serine hydroxymethyltransferase	SO:0001217, UniRef:UniRef50_P47634, UniRef:UniRef90_Q14KZ7
sMd_main_chr	cds	1197204	1197644	+	LJDOFN_08465	rplM	50S ribosomal protein L13	GO:0000315, GO:0003735, GO:0005840, GO:0006412, GO:0022625, GO:1990904, KEGG:K02871, SO:0001217, UniRef:UniRef50_A0QSP8, UniRef:UniRef90_Q14KZ8
sMd_main_chr	cds	1197656	1198057	+	LJDOFN_08470	rpsI	30S ribosomal protein S9	GO:0003735, GO:0005840, GO:0006412, SO:0001217, UniRef:UniRef50_Q8KBK5, UniRef:UniRef90_R4UK88
sMd_main_chr	cds	1198169	1202041	+	LJDOFN_08475		DNA/RNA helicase	SO:0001217, UniRef:UniRef50_A0A2P6FAB0, UniRef:UniRef90_A0A0K2JF07
sMd_main_chr	cds	1202062	1204440	+	LJDOFN_08480		hypothetical protein	SO:0001217, UniRef:UniRef50_A0A1J0U1Z8, UniRef:UniRef90_A0A0K2JEM1
sMd_main_chr	cds	1204441	1205538	+	LJDOFN_08485		DUF3450 domain-containing protein	SO:0001217, UniRef:UniRef50_A0A2S8NUA3, UniRef:UniRef90_A0A2S8NUA3
sMd_main_chr	cds	1205597	1207417	+	LJDOFN_08490	clpC	ATP-dependent Clp protease ATP-binding subunit ClpC	SO:0001217, UniRef:UniRef50_A0A2P6FAF5, UniRef:UniRef90_A0A2P6FAF5
sMd_main_chr	cds	1207421	1208548	+	LJDOFN_08495	tpx	thiol peroxidase	EC:1.11.1.-, GO:0008379, GO:0016684, SO:0001217, UniRef:UniRef50_A0A432ZWL7, UniRef:UniRef90_A0A432ZWL7
sMd_main_chr	cds	1208558	1208974	-	LJDOFN_08500		Histidine triad protein	SO:0001217, UniRef:UniRef50_A0A2S8NU85, UniRef:UniRef90_A0A0K2JF12
sMd_main_chr	cds	1209067	1210779	-	LJDOFN_08505		Lipoprotein	SO:0001217, UniRef:UniRef50_W0GMT0, UniRef:UniRef90_A0A0K2JEM6
sMd_main_chr	cds	1210779	1213019	-	LJDOFN_08510		Lipoprotein	SO:0001217, UniRef:UniRef50_A0A2P6FAG4, UniRef:UniRef90_A0A0K2JEM2
sMd_main_chr	cds	1213355	1214170	+	LJDOFN_08515	sufC	Fe-S cluster assembly ATPase SufC	GO:0005524, GO:0016226, SO:0001217, UniRef:UniRef50_A0A076NJK9, UniRef:UniRef90_A0A2S8NU79
sMd_main_chr	cds	1214173	1215003	+	LJDOFN_08520		ABC-type iron-sulfur cluster assembly transport system permease protein	SO:0001217, UniRef:UniRef50_Q14L09, UniRef:UniRef90_Q14L09
sMd_main_chr	cds	1215006	1216235	+	LJDOFN_08525		Putative cysteine desulfurase protein	SO:0001217, UniRef:UniRef50_A0A0H3XLA8, UniRef:UniRef90_Q14L10
sMd_main_chr	cds	1216236	1216688	+	LJDOFN_08530	nifU	SUF system NifU family Fe-S cluster assembly protein	GO:0005198, GO:0016226, SO:0001217, UniRef:UniRef50_W6APH5, UniRef:UniRef90_Q14L11
sMd_main_chr	cds	1216709	1218121	+	LJDOFN_08535	sufB	Fe-S cluster assembly protein SufB	GO:0005198, GO:0016226, SO:0001217, UniRef:UniRef50_A0A6N7BUA7, UniRef:UniRef90_A0A0K2JEM7
sMd_main_chr	cds	1218121	1218372	+	LJDOFN_08540		hypothetical protein
sMd_main_chr	cds	1218440	1219399	-	LJDOFN_08545		IS1595 family transposase	SO:0001217, UniRef:UniRef50_A0A2S8NQJ4, UniRef:UniRef90_A0A2S8NQJ4
sMd_main_chr	cds	1219914	1220090	+	LJDOFN_08550		hypothetical protein
sMd_main_chr	cds	1220179	1220340	+	LJDOFN_08555		hypothetical protein
sMd_main_chr	cds	1220340	1220684	+	LJDOFN_08560		Single-stranded DNA-binding protein	SO:0001217, UniRef:UniRef50_A0A1J0Z3P4
sMd_main_chr	cds	1220758	1220970	+	LJDOFN_08565	dnaD	(pseudo) DnaD domain-containing protein	SO:0001217, UniRef:UniRef50_A0A2S8NR15, UniRef:UniRef90_A0A2S8NR15
sMd_main_chr	cds	1221395	1221763	+	LJDOFN_08570		(pseudo) Single-stranded DNA-binding protein	SO:0001217, UniRef:UniRef50_A0A3S0R7P5, UniRef:UniRef90_A0A3S0R7P5
sMd_main_chr	cds	1221750	1222064	+	LJDOFN_08575		(pseudo) Single-stranded DNA-binding protein	SO:0001217, UniRef:UniRef50_A0A3S0R7P5, UniRef:UniRef90_A0A3S0R7P5
sMd_main_chr	cds	1222064	1222468	+	LJDOFN_08580		Spiroplasma plectrovirus-related protein	SO:0001217, UniRef:UniRef50_A0A345DLT5
sMd_main_chr	cds	1222564	1223220	-	LJDOFN_08585		transposase	SO:0001217, UniRef:UniRef50_UPI001C03B7DB
sMd_main_chr	cds	1223677	1223865	+	LJDOFN_08590		hypothetical protein	SO:0001217, UniRef:UniRef50_A0A2P6FFW2
sMd_main_chr	cds	1223858	1224043	+	LJDOFN_08595		Spiroplasma plectrovirus-related protein	SO:0001217, UniRef:UniRef50_A0A0K2JH60, UniRef:UniRef90_A0A345DPB3
sMd_main_chr	cds	1224166	1224354	-	LJDOFN_08600		(pseudo) hypothetical protein	SO:0001217, UniRef:UniRef50_A0A2P6F8M9, UniRef:UniRef90_UPI00209F2CE4
sMd_main_chr	cds	1224505	1224741	+	LJDOFN_08605		Spiroplasmavirus-related protein	SO:0001217, UniRef:UniRef50_A0A0K2JHV7
sMd_main_chr	cds	1225212	1225487	-	LJDOFN_08610		hypothetical protein
sMd_main_chr	cds	1225593	1226711	-	LJDOFN_08615		(pseudo) p123 5' partial transmembrane protein	SO:0001217, UniRef:UniRef50_A0A2P6FEX4, UniRef:UniRef90_Q14KM2
sMd_main_chr	cds	1226800	1227126	-	LJDOFN_08620		(pseudo) DUF3688 domain-containing protein	SO:0001217, UniRef:UniRef50_A0A432ZVB4, UniRef:UniRef90_A0A432ZVB4
sMd_main_chr	cds	1227287	1227673	-	LJDOFN_08625		(pseudo) hypothetical protein	SO:0001217, UniRef:UniRef50_A0A3S0ST79, UniRef:UniRef90_A0A3S0ST79
sMd_main_chr	cds	1227744	1228181	-	LJDOFN_08630		(pseudo) Adhesin P123	SO:0001217, UniRef:UniRef50_A0A2P6F8E7, UniRef:UniRef50_A0A2P6F9N3, UniRef:UniRef90_A0A2P6F8E7, UniRef:UniRef90_UPI0020A1EEA3
sMd_main_chr	cds	1228327	1228539	-	LJDOFN_08635		(pseudo) hypothetical protein	SO:0001217, UniRef:UniRef50_A0A2P6F8L6, UniRef:UniRef90_A0A2P6F9B3
sMd_main_chr	cds	1228543	1228785	-	LJDOFN_08640		hypothetical protein	SO:0001217, UniRef:UniRef50_A0A2P6F9R9
sMd_main_chr	cds	1229095	1229625	-	LJDOFN_08645		(pseudo) Adhesin P54	SO:0001217, UniRef:UniRef50_A0A2P6F972, UniRef:UniRef90_A0A2P6F9E6
sMd_main_chr	cds	1229833	1230393	-	LJDOFN_08650		ISXO2-like transposase domain-containing protein	SO:0001217, UniRef:UniRef50_A0A345DQP3, UniRef:UniRef90_A0A345DQP3
sMd_main_chr	cds	1231070	1231315	+	LJDOFN_08655		Spiroplasmavirus-related protein	SO:0001217, UniRef:UniRef50_A0A0K2JIP6, UniRef:UniRef90_A0A0K2JIP6
sMd_main_chr	cds	1231387	1232649	-	LJDOFN_08660	tyrS	tyrosine--tRNA ligase	EC:6.1.1.1, GO:0004831, GO:0005737, GO:0006437, KEGG:K01866, SO:0001217, UniRef:UniRef50_Q6F0M8, UniRef:UniRef90_A0A0K2JJA3
sMd_main_chr	cds	1232693	1233199	-	LJDOFN_08665	ytxH	YtxH domain-containing protein	SO:0001217, UniRef:UniRef50_R4UK05, UniRef:UniRef90_A0A1J0U1V0
sMd_main_chr	cds	1233202	1233555	-	LJDOFN_08670		Spiroplasmavirus-related protein	SO:0001217, UniRef:UniRef50_S5M0Q5, UniRef:UniRef90_A0A0K2JIP5
sMd_main_chr	cds	1233726	1234685	-	LJDOFN_08675		IS1595 family transposase	SO:0001217, UniRef:UniRef50_A0A2S8NQJ4, UniRef:UniRef90_A0A2S8NQJ4
sMd_main_chr	cds	1235221	1235382	+	LJDOFN_08680		hypothetical protein
sMd_main_chr	cds	1236322	1236954	-	LJDOFN_08685		hypothetical protein
sMd_main_chr	cds	1237157	1237309	-	LJDOFN_08690		hypothetical protein
sMd_main_chr	cds	1237375	1237674	-	LJDOFN_08695		hypothetical protein	SO:0001217, UniRef:UniRef50_A0A3S0YP67
sMd_main_chr	cds	1237674	1238294	-	LJDOFN_08700		DUF2479 domain-containing protein	SO:0001217, UniRef:UniRef50_A0A3S0RSI2
sMd_main_chr	cds	1239078	1239578	-	LJDOFN_08705		hypothetical protein
sMd_main_chr	cds	1239890	1240330	+	LJDOFN_08710		IS1 family transposase	SO:0001217, UniRef:UniRef50_UPI001C04E82D
sMd_main_chr	cds	1240290	1240850	+	LJDOFN_08715		ISXO2-like transposase domain-containing protein	SO:0001217, UniRef:UniRef50_A0A345DQP3, UniRef:UniRef90_A0A345DQP3
sMd_main_chr	cds	1241285	1241515	+	LJDOFN_08720		(pseudo) hypothetical protein	SO:0001217, UniRef:UniRef50_UPI001F4E91CB, UniRef:UniRef90_UPI001F4E91CB
sMd_main_chr	cds	1241941	1242723	-	LJDOFN_08725		(pseudo) Transmembrane protein	SO:0001217, UniRef:UniRef50_R4U666, UniRef:UniRef90_A0A4D8RLY2
sMd_main_chr	cds	1242713	1242994	-	LJDOFN_08730		hypothetical protein
sMd_main_chr	cds	1243318	1245198	+	LJDOFN_08735		Prolipoprotein diacylglyceryl transferase	EC:2.5.1.145, KEGG:K13292, SO:0001217, UniRef:UniRef50_R4U3E6, UniRef:UniRef90_A0A0K2JH52
sMd_main_chr	cds	1245245	1245772	+	LJDOFN_08740		Hypothetical ferritin protein	SO:0001217, UniRef:UniRef50_A0A2P6FFR3, UniRef:UniRef90_Q14P78
sMd_main_chr	cds	1246207	1246494	+	LJDOFN_08745		hypothetical protein
sMd_main_chr	cds	1246497	1246667	+	LJDOFN_08750		hypothetical protein
sMd_main_chr	cds	1246755	1247714	-	LJDOFN_08755		IS1595 family transposase	SO:0001217, UniRef:UniRef50_A0A2S8NQJ4, UniRef:UniRef90_A0A2S8NQJ4
sMd_main_chr	cds	1247928	1248146	+	LJDOFN_08760		hypothetical protein	SO:0001217, UniRef:UniRef50_A0A2P6FFH3
sMd_main_chr	cds	1248131	1249462	+	LJDOFN_08765	rny	ribonuclease Y	GO:0004521, GO:0006402, SO:0001217, UniRef:UniRef50_A0A2P6FF58, UniRef:UniRef90_Q14P76
sMd_main_chr	cds	1249577	1250536	-	LJDOFN_08770		IS1595 family transposase	SO:0001217, UniRef:UniRef50_A0A2S8NQJ4, UniRef:UniRef90_A0A2S8NQJ4
sMd_main_chr	cds	1250706	1252064	+	LJDOFN_08775	ffh	signal recognition particle protein	GO:0003924, GO:0005048, GO:0009306, GO:0048501, SO:0001217, UniRef:UniRef50_Q01442, UniRef:UniRef90_A0A2P6FFF6
sMd_main_chr	cds	1252266	1253624	-	LJDOFN_08780	ffh	signal recognition particle protein	GO:0003924, GO:0005048, GO:0009306, GO:0048501, SO:0001217, UniRef:UniRef50_Q01442, UniRef:UniRef90_A0A2P6FFF6
sMd_main_chr	cds	1253870	1253980	+	LJDOFN_08785		hypothetical protein	SO:0001217, UniRef:UniRef50_A0A2P6FDX6
sMd_main_chr	cds	1254113	1254262	+	LJDOFN_08790		hypothetical protein	RefSeq:WP_004028165.1, SO:0001217, UniParc:UPI00023A0771, UniRef:UniRef100_A0A3S0TT46, UniRef:UniRef50_P15903, UniRef:UniRef90_A0A3S0TT46
sMd_main_chr	cds	1254262	1254489	+	LJDOFN_08795		Spiroplasmavirus-related protein	SO:0001217, UniRef:UniRef50_A0A2P6FD37, UniRef:UniRef90_A0A4D8RH43
sMd_main_chr	cds	1254960	1255220	+	LJDOFN_08800		hypothetical protein
sMd_main_chr	cds	1255244	1255519	+	LJDOFN_08805		hypothetical protein	SO:0001217, UniRef:UniRef50_UPI001F4D91B0
sMd_main_chr	cds	1255550	1255903	+	LJDOFN_08810		(pseudo) Spiroplasmavirus-related protein	SO:0001217, UniRef:UniRef50_P15895, UniRef:UniRef90_A0A4D8RCJ2
sMd_main_chr	cds	1255864	1255983	+	LJDOFN_08815		hypothetical protein
sMd_main_chr	cds	1255985	1256326	+	LJDOFN_08820		Spiroplasmavirus-related protein	SO:0001217, UniRef:UniRef50_Q14NE5, UniRef:UniRef90_A0A4D8RUU4
sMd_main_chr	cds	1256350	1256499	+	LJDOFN_08825		Plectrovirus-related protein	SO:0001217, UniRef:UniRef50_A0A2P6F8C0
sMd_main_chr	cds	1256487	1256705	+	LJDOFN_08830		Spiroplasmavirus-related protein	SO:0001217, UniRef:UniRef50_Q88426, UniRef:UniRef90_A0A4D8RMD8
sMd_main_chr	cds	1256705	1257718	+	LJDOFN_08835		Spiroplasmavirus-related protein	SO:0001217, UniRef:UniRef50_P15893, UniRef:UniRef90_A0A3S0TM67
sMd_main_chr	cds	1257711	1258145	+	LJDOFN_08840		Spiroplasmavirus-related protein	SO:0001217, UniRef:UniRef50_P15896, UniRef:UniRef90_A0A3S0R7W2
sMd_main_chr	cds	1258164	1258400	+	LJDOFN_08845		hypothetical protein
sMd_main_chr	cds	1258412	1258720	+	LJDOFN_08850		Spiroplasmavirus-related protein	SO:0001217, UniRef:UniRef50_A0A4D8RCC4, UniRef:UniRef90_A0A4D8RCC4
sMd_main_chr	cds	1258713	1258970	+	LJDOFN_08855		(pseudo) DUF3688 domain-containing protein	SO:0001217, UniRef:UniRef50_Q14QP6, UniRef:UniRef90_UPI000C75A85A
sMd_main_chr	cds	1259273	1259611	+	LJDOFN_08860		hypothetical protein
sMd_main_chr	cds	1259715	1260269	+	LJDOFN_08865		Spiroplasmavirus-related protein	SO:0001217, UniRef:UniRef50_A0A0K2JHA7
sMd_main_chr	cds	1260305	1261006	+	LJDOFN_08870		(pseudo) DUF3688 domain-containing protein	SO:0001217, UniRef:UniRef50_A0A345DSE3, UniRef:UniRef90_UPI0011AF3538
sMd_main_chr	cds	1261114	1261374	-	LJDOFN_08875		Transposase	SO:0001217, UniRef:UniRef50_A0A432ZVT8, UniRef:UniRef90_A0A432ZVT8
sMd_main_chr	cds	1261316	1262074	-	LJDOFN_08880		transposase	SO:0001217, UniRef:UniRef50_UPI001C03B7DB
sMd_main_chr	cds	1262229	1263341	-	LJDOFN_08885		Adhesin P54	SO:0001217, UniRef:UniRef50_A0A2P6F972, UniRef:UniRef90_A0A2P6F9G0
sMd_main_chr	cds	1263334	1263639	-	LJDOFN_08890		Adhesin P12	SO:0001217, UniRef:UniRef50_A0A2P6F9F7
sMd_main_chr	cds	1263612	1264850	-	LJDOFN_08895		PBSX family phage terminase large subunit	SO:0001217, UniRef:UniRef50_W0GPI8, UniRef:UniRef90_A0A432ZV87
sMd_main_chr	cds	1264902	1265072	-	LJDOFN_08900		p58	SO:0001217, UniRef:UniRef50_A0A0K2JGV8, UniRef:UniRef90_A0A2P6F995
sMd_main_chr	cds	1265065	1265463	-	LJDOFN_08905		Spiroplasmavirus-related protein	SO:0001217, UniRef:UniRef50_A0A0K2JH90
sMd_main_chr	cds	1265960	1266685	+	LJDOFN_08910	pyrH	UMP kinase	EC:2.7.4.22, GO:0015949, GO:0033862, KEGG:K09903, SO:0001217, UniRef:UniRef50_Q14P70, UniRef:UniRef90_A0A0K2JHL5
sMd_main_chr	cds	1266686	1267234	+	LJDOFN_08915	frr	ribosome recycling factor	GO:0005737, GO:0006412, GO:0008135, KEGG:K02838, SO:0001217, UniRef:UniRef50_Q03WX8, UniRef:UniRef90_Q14P69
sMd_main_chr	cds	1267296	1268003	+	LJDOFN_08920	uppS	polyprenyl diphosphate synthase	EC:2.5.1.-, GO:0005737, GO:0009252, SO:0001217, UniRef:UniRef50_Q97SR4, UniRef:UniRef90_A0A0K2JI60
sMd_main_chr	cds	1267981	1269072	+	LJDOFN_08925		Phosphatidate cytidylyltransferase	EC:2.7.7.41, KEGG:K00981, SO:0001217, UniRef:UniRef50_R4UIE2, UniRef:UniRef90_A0A432ZXH6
sMd_main_chr	cds	1269076	1270224	+	LJDOFN_08930	dxr	1-deoxy-D-xylulose-5-phosphate reductoisomerase	EC:1.1.1.267, GO:0005737, GO:0019288, GO:0030604, SO:0001217, UniRef:UniRef50_R4UKZ8, UniRef:UniRef90_A0A0K2JH44
sMd_main_chr	cds	1270263	1271609	+	LJDOFN_08935		Zinc metalloprotease	SO:0001217, UniRef:UniRef50_A0A1J0YZR0, UniRef:UniRef90_A0A345DMX5
sMd_main_chr	cds	1271637	1275995	+	LJDOFN_08940	polC	PolC-type DNA polymerase III	EC:2.7.7.7, GO:0003677, GO:0003887, GO:0006260, GO:0008408, SO:0001217, UniRef:UniRef50_A0A1J0U064, UniRef:UniRef90_A0A4D8RUV3
sMd_main_chr	cds	1276055	1276948	+	LJDOFN_08945	era	GTPase Era	GO:0003723, GO:0005525, SO:0001217, UniRef:UniRef50_S5MK02, UniRef:UniRef90_A0A0K2JI54
sMd_main_chr	cds	1277779	1279146	+	LJDOFN_08950	glyS	glycine--tRNA ligase	EC:6.1.1.14, GO:0000166, GO:0004820, GO:0005524, GO:0006426, SO:0001217, UniRef:UniRef50_B2S075, UniRef:UniRef90_A0A0K2JH41
sMd_main_chr	cds	1279165	1281045	+	LJDOFN_08955	dnaG	DNA primase	SO:0001217, UniRef:UniRef50_A0A345DMX0, UniRef:UniRef90_A0A345DMX0
sMd_main_chr	cds	1281051	1282388	+	LJDOFN_08960	rpoD	RNA polymerase sigma factor RpoD	SO:0001217, UniRef:UniRef50_A0A2K8P4Z7, UniRef:UniRef90_A0A0K2JHL0
sMd_main_chr	cds	1282401	1283063	+	LJDOFN_08965		Conserved hypothetical methyltransferase protein	EC:2.1.1.217, KEGG:K06967, SO:0001217, UniRef:UniRef50_W0GRF3, UniRef:UniRef90_Q14P58
sMd_main_chr	cds	1283063	1283806	+	LJDOFN_08970		Nif3-like dinuclear metal center hexameric protein	SO:0001217, UniRef:UniRef50_W0GQ52
sMd_main_chr	cds	1283815	1284696	-	LJDOFN_08975	ispH	4-hydroxy-3-methylbut-2-enyl diphosphate reductase	EC:1.17.7.4, GO:0009240, GO:0015968, GO:0046677, GO:0051745, SO:0001217, UniRef:UniRef50_S5MEU0, UniRef:UniRef90_A0A0K2JH38
sMd_main_chr	cds	1285128	1285526	+	LJDOFN_08980		Spiroplasmavirus-related protein	SO:0001217, UniRef:UniRef50_A0A4D8RF12
sMd_main_chr	cds	1285759	1286166	+	LJDOFN_08985		hypothetical protein	SO:0001217, UniRef:UniRef50_UPI001F36A6BD
sMd_main_chr	cds	1286237	1286458	+	LJDOFN_08990		hypothetical protein
sMd_main_chr	cds	1286653	1287156	-	LJDOFN_08995		(pseudo) Integrase	SO:0001217, UniRef:UniRef50_Q88419, UniRef:UniRef90_A0A4D8RAR0
sMd_main_chr	cds	1287212	1287481	-	LJDOFN_09000		hypothetical protein
sMd_main_chr	cds	1287941	1288342	+	LJDOFN_09005		DUF3688 domain-containing protein	SO:0001217, UniRef:UniRef50_A0A2S8NR20
sMd_main_chr	cds	1289418	1289546	+	LJDOFN_09010		hypothetical protein
sMd_main_chr	cds	1289625	1291007	+	LJDOFN_09015		ATP-dependent RNA helicase	SO:0001217, UniRef:UniRef50_W0GRD0, UniRef:UniRef90_A0A0K2JFU1
sMd_main_chr	cds	1291224	1292582	+	LJDOFN_09020		ABC transporter permease	SO:0001217, UniRef:UniRef50_A0A3S0TYH7
sMd_main_chr	cds	1292680	1293246	+	LJDOFN_09025		(pseudo) Transmembrane protein	SO:0001217, UniRef:UniRef50_A0A1J0YZQ8, UniRef:UniRef50_UPI001F441CA6, UniRef:UniRef90_A0A1J0YZQ8
sMd_main_chr	cds	1293249	1293356	+	LJDOFN_09030		hypothetical protein
sMd_main_chr	cds	1293424	1293984	-	LJDOFN_09035		ISXO2-like transposase domain-containing protein	SO:0001217, UniRef:UniRef50_A0A345DQP3, UniRef:UniRef90_A0A345DQP3
sMd_main_chr	cds	1293944	1294360	-	LJDOFN_09040		IS1 family transposase	SO:0001217, UniRef:UniRef50_UPI001C04E82D
sMd_main_chr	cds	1294587	1295462	+	LJDOFN_09045		ABC transporter ATP-binding protein	SO:0001217, UniRef:UniRef50_R4U3G9, UniRef:UniRef90_A0A4D8RAT0
sMd_main_chr	cds	1295590	1297215	+	LJDOFN_09050		Hypothetical drug/sodium antiporter extrusion transmembrane protein	SO:0001217, UniRef:UniRef50_W0GQ25, UniRef:UniRef90_Q14P48
sMd_main_chr	cds	1297403	1298170	-	LJDOFN_09055		GNAT family N-acetyltransferase	SO:0001217, UniRef:UniRef50_UPI001F4E65F1, UniRef:UniRef90_UPI001F4E65F1
sMd_main_chr	cds	1298158	1298394	-	LJDOFN_09060		hypothetical protein
sMd_main_chr	cds	1298360	1298578	-	LJDOFN_09065		hypothetical protein
sMd_main_chr	cds	1299447	1299596	+	LJDOFN_09070		Phage protein	SO:0001217, UniRef:UniRef50_A0A4D8RM08, UniRef:UniRef90_A0A4D8RM08
sMd_main_chr	cds	1299758	1300333	+	LJDOFN_09075		Large ribosomal subunit protein bL21	SO:0001217, UniRef:UniRef50_W6A677
sMd_main_chr	cds	1300340	1300654	+	LJDOFN_09080		Ribosomal-processing cysteine protease Prp	SO:0001217, UniRef:UniRef50_R4UL21, UniRef:UniRef90_A0A0K2JFV6
sMd_main_chr	cds	1300654	1300947	+	LJDOFN_09085	rpmA	50S ribosomal protein L27	GO:0000315, GO:0003735, GO:0006412, GO:0022625, KEGG:K02899, SO:0001217, UniRef:UniRef50_P05657, UniRef:UniRef90_A0A0K2JGW1
sMd_main_chr	cds	1301162	1301344	+	LJDOFN_09090		hypothetical protein
sMd_main_chr	cds	1301827	1303017	+	LJDOFN_09095		(pseudo) Putative sodium-dependent transporter	SO:0001217, UniRef:UniRef50_A0A0H3XHA4, UniRef:UniRef90_A0A4D8RH67
sMd_main_chr	cds	1303178	1303330	+	LJDOFN_09100		Spiroplasmavirus-related protein	SO:0001217, UniRef:UniRef50_A0A0K2JFW1, UniRef:UniRef90_A0A4D8RAT4
sMd_main_chr	cds	1303643	1306309	+	LJDOFN_09105	valS	valine--tRNA ligase	EC:6.1.1.9, GO:0000166, GO:0004812, GO:0004832, GO:0005524, GO:0006438, SO:0001217, UniRef:UniRef50_Q6F1B1, UniRef:UniRef90_A0A0K2JGW8
sMd_main_chr	cds	1306543	1307625	+	LJDOFN_09110		Methylenetetrahydrofolate--tRNA-(uracil-5-)-methyltransferase TrmFO	SO:0001217, UniRef:UniRef50_P39815
sMd_main_chr	cds	1307685	1309103	+	LJDOFN_09115		NADP-dependent glyceraldehyde-3-phosphate dehydrogenase	SO:0001217, UniRef:UniRef50_Q59931, UniRef:UniRef90_A0A2P6FC28
sMd_main_chr	cds	1309308	1309640	+	LJDOFN_09120		Transmembrane protein	SO:0001217, UniRef:UniRef50_A0A4D8RM14, UniRef:UniRef90_A0A4D8RM14
sMd_main_chr	cds	1309692	1310159	+	LJDOFN_09125		Putative alkyl hydroperoxide reductase	SO:0001217, UniRef:UniRef50_W0GQF8, UniRef:UniRef90_A0A0K2JFX0
sMd_main_chr	cds	1310676	1311053	+	LJDOFN_09130		(pseudo) UPF0236 family protein	SO:0001217, UniRef:UniRef50_A0A1J0Z138, UniRef:UniRef50_A0A1J0Z372, UniRef:UniRef90_UPI0020A05752
sMd_main_chr	cds	1311010	1311750	+	LJDOFN_09135		Transposase	SO:0001217, UniRef:UniRef50_A0A3S0USU3
sMd_main_chr	cds	1311943	1312080	+	LJDOFN_09140		(pseudo) hypothetical protein	SO:0001217, UniRef:UniRef50_A0A345DNY4, UniRef:UniRef90_A0A345DNY4
sMd_main_chr	cds	1312323	1313282	-	LJDOFN_09145		IS1595 family transposase	SO:0001217, UniRef:UniRef50_A0A2S8NQJ4, UniRef:UniRef90_A0A2S8NQJ4
sMd_main_chr	cds	1313589	1315553	+	LJDOFN_09150	uvrB	excinuclease ABC subunit UvrB	EC:3.1.25.-, GO:0003677, GO:0005515, GO:0005524, GO:0006289, GO:0009380, GO:0016787, GO:0016887, SO:0001217, UniRef:UniRef50_A0A518CP58, UniRef:UniRef90_A0A2P6FFK5
sMd_main_chr	cds	1315593	1316516	+	LJDOFN_09155	hprK	HPr(Ser) kinase/phosphatase	GO:0004674, GO:0009401, GO:0016791, SO:0001217, UniRef:UniRef50_W0GQM6, UniRef:UniRef90_Q14PU3
sMd_main_chr	cds	1316538	1317743	+	LJDOFN_09160		Hypothetical prolipoprotein diacylglyceryl transferase transmembrane	EC:2.5.1.145, KEGG:K13292, SO:0001217, UniRef:UniRef50_Q14PU2, UniRef:UniRef90_Q14PU2
sMd_main_chr	cds	1317727	1318695	+	LJDOFN_09165	trxB	thioredoxin-disulfide reductase	EC:1.8.1.9, GO:0004791, KEGG:K00384, SO:0001217, UniRef:UniRef50_R4UHX8, UniRef:UniRef90_Q14PU1
sMd_main_chr	cds	1318877	1320118	+	LJDOFN_09170	pgk	Phosphoglycerate kinase	EC:2.7.2.3, GO:0003779, GO:0004618, GO:0005524, GO:0005737, GO:0005884, GO:0006096, GO:0016310, GO:0044409, SO:0001217, UniRef:UniRef50_Q7WTU1, UniRef:UniRef90_Q7WTU1
sMd_main_chr	cds	1320240	1322630	+	LJDOFN_09175	secA	preprotein translocase subunit SecA	GO:0005524, GO:0006605, GO:0006886, GO:0017038, SO:0001217, UniRef:UniRef50_A0A316NA24, UniRef:UniRef90_A0A0K2JF57
sMd_main_chr	cds	1322695	1323630	+	LJDOFN_09180	whiA	DNA-binding protein WhiA	GO:0003677, GO:0043937, KEGG:K09762, SO:0001217, UniRef:UniRef50_Q14PT8, UniRef:UniRef90_Q14PT8
sMd_main_chr	cds	1324115	1324675	+	LJDOFN_09185		ISXO2-like transposase domain-containing protein	SO:0001217, UniRef:UniRef50_A0A345DQP3, UniRef:UniRef90_A0A345DQP3
sMd_main_chr	cds	1325134	1325910	-	LJDOFN_09190		IS1595 family transposase	SO:0001217, UniRef:UniRef50_A0A2S8NQJ4
sMd_main_chr	cds	1325855	1326094	-	LJDOFN_09195		(pseudo) IS1 family transposase	SO:0001217, UniRef:UniRef50_UPI001C04E82D, UniRef:UniRef50_UPI001FE2B8EC, UniRef:UniRef90_UPI001C04E82D
sMd_main_chr	cds	1326565	1326696	+	LJDOFN_09200		hypothetical protein	SO:0001217, UniRef:UniRef50_A0A2P6FG46, UniRef:UniRef90_A0A2P6FG46
sMd_main_chr	cds	1326854	1327012	+	LJDOFN_09205		Spiroplasma plectrovirus-related protein	SO:0001217, UniRef:UniRef50_A0A345DNJ7, UniRef:UniRef90_UPI0013150DF7
sMd_main_chr	cds	1327033	1327194	+	LJDOFN_09210		hypothetical protein	SO:0001217, UniRef:UniRef50_A0A0C2EIU8
sMd_main_chr	cds	1327172	1327591	+	LJDOFN_09215		(pseudo) hypothetical protein	SO:0001217, UniRef:UniRef50_A0A2P6F9H1, UniRef:UniRef50_A0A2P6F9T8, UniRef:UniRef90_A0A2P6F9H1
sMd_main_chr	cds	1327962	1328255	+	LJDOFN_09220	insA	InsA N-terminal domain-containing protein	SO:0001217, UniRef:UniRef50_A0A2S8NPX2
sMd_main_chr	cds	1328265	1328921	+	LJDOFN_09225		transposase	SO:0001217, UniRef:UniRef50_UPI001C03B7DB
sMd_main_chr	cds	1329157	1329513	-	LJDOFN_09230		Rhodanese domain-containing protein	SO:0001217, UniRef:UniRef50_R4UHY3, UniRef:UniRef90_A0A1J0TZJ7
sMd_main_chr	cds	1329664	1330164	-	LJDOFN_09235		ISXO2-like transposase domain-containing protein	SO:0001217, UniRef:UniRef50_A0A345DQP3
sMd_main_chr	cds	1330481	1330690	+	LJDOFN_09240		hypothetical protein
sMd_main_chr	cds	1331229	1331513	+	LJDOFN_09245		Spiroplasmavirus-related protein	SO:0001217, UniRef:UniRef50_A0A0K2JGU8, UniRef:UniRef90_W0GQY6
sMd_main_chr	cds	1331523	1331681	+	LJDOFN_09250		Spiroplasmavirus-related protein	SO:0001217, UniRef:UniRef50_A0A0K2JJ47
sMd_main_chr	cds	1331697	1331888	+	LJDOFN_09255		Plectrovirus-related protein	SO:0001217, UniRef:UniRef50_A0A1J0Z0U2
sMd_main_chr	cds	1331888	1332196	+	LJDOFN_09260		hypothetical protein
sMd_main_chr	cds	1332189	1332362	+	LJDOFN_09265		Spiroplasmavirus-related protein	SO:0001217, UniRef:UniRef50_A0A0K2JHX0
sMd_main_chr	cds	1332374	1332502	+	LJDOFN_09270		hypothetical protein	SO:0001217, UniRef:UniRef50_A0A0C2EIU8
sMd_main_chr	cds	1332505	1333206	+	LJDOFN_09275		hypothetical protein	SO:0001217, UniRef:UniRef50_A0A2P6FDK3
sMd_main_chr	cds	1333208	1334050	+	LJDOFN_09280	recT	Recombinase RecT	SO:0001217, UniRef:UniRef50_A0A4D8RHT9, UniRef:UniRef90_A0A345DPB8
sMd_main_chr	cds	1334118	1334555	+	LJDOFN_09285		Spiroplasma plectrovirus-related protein	SO:0001217, UniRef:UniRef50_A0A345DLT5
sMd_main_chr	cds	1334608	1334787	+	LJDOFN_09290		hypothetical protein	SO:0001217, UniRef:UniRef50_A0A2P6FFW2
sMd_main_chr	cds	1334813	1335142	-	LJDOFN_09295	ytxH	YtxH domain-containing protein	SO:0001217, UniRef:UniRef50_A0A2P6FA36
sMd_main_chr	cds	1335235	1335849	-	LJDOFN_09300		Transmembrane protein	SO:0001217, UniRef:UniRef50_A0A2P6FFU6
sMd_main_chr	cds	1336589	1337158	-	LJDOFN_09305		hypothetical protein	SO:0001217, UniRef:UniRef50_A0A2P6F989, UniRef:UniRef90_A0A1J0Z3V5
sMd_main_chr	cds	1337195	1338064	-	LJDOFN_09310		Spiroplasma plectrovirus-related protein	SO:0001217, UniRef:UniRef50_A0A345DQG0, UniRef:UniRef90_A0A0C2HV78
sMd_main_chr	cds	1338254	1338403	-	LJDOFN_09315		hypothetical protein
sMd_main_chr	cds	1338566	1339234	-	LJDOFN_09320		Capsid protein	SO:0001217, UniRef:UniRef50_A0A3S0RR73, UniRef:UniRef90_A0A2P6F9U0
sMd_main_chr	cds	1339259	1339441	-	LJDOFN_09325		(pseudo) hypothetical protein	SO:0001217, UniRef:UniRef50_A0A2P6F985, UniRef:UniRef90_A0A2P6F985
sMd_main_chr	cds	1339459	1339920	-	LJDOFN_09330		P18	SO:0001217, UniRef:UniRef50_A0A2P6FEN9, UniRef:UniRef90_A0A2P6FEN9
sMd_main_chr	cds	1340106	1340249	+	LJDOFN_09335		hypothetical protein
sMd_main_chr	cds	1340343	1340678	-	LJDOFN_09340		hypothetical protein
sMd_main_chr	cds	1341050	1341562	+	LJDOFN_09345		Lipoprotein	SO:0001217, UniRef:UniRef50_A0A3S0SLD9
sMd_main_chr	cds	1341593	1342510	-	LJDOFN_09350		hypothetical protein
sMd_main_chr	cds	1342524	1343390	-	LJDOFN_09355		(pseudo) Adhesin P123	SO:0001217, UniRef:UniRef50_A0A3S0RCG2, UniRef:UniRef90_A0A3S0RCG2
sMd_main_chr	cds	1343362	1343718	-	LJDOFN_09360		(pseudo) Capsid protein	SO:0001217, UniRef:UniRef50_A0A432ZV51, UniRef:UniRef90_A0A432ZV51
sMd_main_chr	cds	1343718	1344815	-	LJDOFN_09365		Adhesin P123	SO:0001217, UniRef:UniRef50_A0A2S8NTE0
sMd_main_chr	cds	1344819	1345157	-	LJDOFN_09370		Adhesin P54	SO:0001217, UniRef:UniRef50_A0A345DRW7
sMd_main_chr	cds	1345174	1345647	-	LJDOFN_09375		(pseudo) hypothetical protein	SO:0001217, UniRef:UniRef50_A0A2P6F8Y2, UniRef:UniRef90_A0A2P6F933
sMd_main_chr	cds	1345936	1346208	-	LJDOFN_09380		(pseudo) hypothetical protein	SO:0001217, UniRef:UniRef50_A0A2P6F8F3, UniRef:UniRef90_A0A2P6F8F3
sMd_main_chr	cds	1346201	1346506	-	LJDOFN_09385		Adhesin P12	SO:0001217, UniRef:UniRef50_A0A2P6F9F7
sMd_main_chr	cds	1346593	1347939	-	LJDOFN_09390		PBSX family phage terminase large subunit	SO:0001217, UniRef:UniRef50_W0GPI8, UniRef:UniRef90_A0A432ZV87
sMd_main_chr	cds	1347932	1348330	-	LJDOFN_09395		Spiroplasmavirus-related protein	SO:0001217, UniRef:UniRef50_A0A0K2JH90, UniRef:UniRef90_A0A3S0SLQ9
sMd_main_chr	cds	1348450	1349244	+	LJDOFN_09400		transposase	SO:0001217, UniRef:UniRef50_UPI001C03B7DB
sMd_main_chr	cds	1349784	1350173	+	LJDOFN_09405		hypothetical protein
sMd_main_chr	cds	1350323	1350769	+	LJDOFN_09410		Transposase of is30 family n-terminal and c-terminal truncated protein	SO:0001217, UniRef:UniRef50_Q14NG8
sMd_main_chr	cds	1350968	1351624	-	LJDOFN_09415		transposase	SO:0001217, UniRef:UniRef50_UPI001C03B7DB
sMd_main_chr	cds	1351817	1351927	-	LJDOFN_09420		(pseudo) hypothetical protein	SO:0001217, UniRef:UniRef50_UPI001C05B670, UniRef:UniRef90_UPI001C05322A
sMd_main_chr	cds	1352183	1352920	+	LJDOFN_09425	tpiA	triose-phosphate isomerase	EC:5.3.1.1, GO:0004807, GO:0006096, SO:0001217, UniRef:UniRef50_Q93GB7, UniRef:UniRef90_A0A0K2JFN6
sMd_main_chr	cds	1353105	1353983	+	LJDOFN_09430		ATP-binding cassette domain-containing protein	SO:0001217, UniRef:UniRef50_UPI0020A31266, UniRef:UniRef90_UPI0020A31266
sMd_main_chr	cds	1353955	1354632	+	LJDOFN_09435		ATP-binding cassette domain-containing protein	SO:0001217, UniRef:UniRef50_UPI0024C49468
sMd_main_chr	cds	1354640	1354909	+	LJDOFN_09440		Endonuclease	SO:0001217, UniRef:UniRef50_A0A511AXH9, UniRef:UniRef90_A0A345DNV7
sMd_main_chr	cds	1355106	1355435	+	LJDOFN_09445		hypothetical protein	SO:0001217, UniRef:UniRef50_UPI001F4E2807, UniRef:UniRef90_UPI001F4E2807
sMd_main_chr	cds	1355572	1355760	+	LJDOFN_09450		hypothetical protein
sMd_main_chr	cds	1355804	1356127	+	LJDOFN_09455		hypothetical protein	SO:0001217, UniRef:UniRef50_R4U599, UniRef:UniRef90_A0A1J0TZL1
sMd_main_chr	cds	1356274	1359111	+	LJDOFN_09460	uvrA	excinuclease ABC subunit UvrA	EC:3.1.25.-, GO:0003677, GO:0005524, GO:0006289, GO:0016887, KEGG:K03701, SO:0001217, UniRef:UniRef50_A0A842XYT4, UniRef:UniRef90_A0A0K2JEQ9
sMd_main_chr	cds	1359121	1360245	+	LJDOFN_09465	folC	Bifunctional folylpolyglutamate synthase/dihydrofolate synthase	SO:0001217, UniRef:UniRef50_A0A0H3XKX7, UniRef:UniRef90_Q14PS6
sMd_main_chr	cds	1360249	1360953	+	LJDOFN_09470		Folate family ECF transporter S component	SO:0001217, UniRef:UniRef50_W0GM94, UniRef:UniRef90_A0A0K2JF78
sMd_main_chr	cds	1361119	1362366	+	LJDOFN_09475		Chromosome replication initiation protein	KEGG:K03346, SO:0001217, UniRef:UniRef50_R4U300, UniRef:UniRef90_Q14PS4
sMd_main_chr	cds	1362395	1363306	+	LJDOFN_09480		ATP-binding protein	SO:0001217, UniRef:UniRef50_W0GQL3, UniRef:UniRef90_Q14PS3
sMd_main_chr	cds	1363453	1364019	+	LJDOFN_09485		hypothetical protein	PFAM:PF00005.31, PFAM:PF13304.10
sMd_main_chr	cds	1364087	1364347	-	LJDOFN_09490		Transposase	SO:0001217, UniRef:UniRef50_A0A432ZVT8, UniRef:UniRef90_A0A432ZVT8
sMd_main_chr	cds	1364363	1364647	-	LJDOFN_09495		(pseudo) ISXO2-like transposase domain-containing protein	SO:0001217, UniRef:UniRef50_A0A345DQP3, UniRef:UniRef50_UPI001C046CEE, UniRef:UniRef90_A0A345DQP3
sMd_main_chr	cds	1364647	1365069	-	LJDOFN_09500		IS1 family transposase	SO:0001217, UniRef:UniRef50_UPI001C04E82D
sMd_main_chr	cds	1365700	1366698	+	LJDOFN_09505	gap	type I glyceraldehyde-3-phosphate dehydrogenase	GO:0006094, GO:0006096, GO:0019682, SO:0001217, UniRef:UniRef50_A0A1F2P6Q6, UniRef:UniRef90_Q14PS1
sMd_main_chr	cds	1366844	1367104	-	LJDOFN_09510		Transposase	SO:0001217, UniRef:UniRef50_A0A432ZVT8, UniRef:UniRef90_A0A432ZVT8
sMd_main_chr	cds	1367120	1367500	-	LJDOFN_09515		(pseudo) transposase	SO:0001217, UniRef:UniRef50_UPI001C03B7DB, UniRef:UniRef50_UPI001C048822, UniRef:UniRef90_UPI001C03B7DB
sMd_main_chr	cds	1368140	1368595	+	LJDOFN_09520		hypothetical protein	SO:0001217, UniRef:UniRef50_R4UHZ4
sMd_main_chr	cds	1368753	1370333	+	LJDOFN_09525	metG	methionine--tRNA ligase	EC:6.1.1.10, GO:0000049, GO:0004825, GO:0005524, GO:0006431, SO:0001217, UniRef:UniRef50_Q14PR9, UniRef:UniRef90_Q14PR9
sMd_main_chr	cds	1370359	1372239	+	LJDOFN_09530	mnmG	tRNA uridine-5-carboxymethylaminomethyl(34) synthesis enzyme MnmG	GO:0002098, GO:0008033, GO:0050660, SO:0001217, UniRef:UniRef50_A0A397FQW6, UniRef:UniRef90_A0A0K2JET3
sMd_main_chr	cds	1372251	1373588	+	LJDOFN_09535	cysS	cysteine--tRNA ligase	EC:6.1.1.16, GO:0004817, GO:0005737, GO:0006423, KEGG:K01883, SO:0001217, UniRef:UniRef50_R4U5A8, UniRef:UniRef90_Q14PR7
sMd_main_chr	cds	1373593	1373742	+	LJDOFN_09540		(pseudo) FAD-dependent oxidoreductase	SO:0001217, UniRef:UniRef50_UPI0022866FD3, UniRef:UniRef90_UPI0022866FD3
sMd_main_chr	cds	1374239	1375198	-	LJDOFN_09545		IS1595 family transposase	SO:0001217, UniRef:UniRef50_A0A2S8NQJ4, UniRef:UniRef90_A0A2S8NQJ4
sMd_main_chr	cds	1375430	1376284	+	LJDOFN_09550		putative gid protein c-terminal truncated	SO:0001217, UniRef:UniRef50_Q14PR6
sMd_main_chr	cds	1376362	1376472	+	LJDOFN_09555		Plectrovirus spv1-c74 orf 14 protein	SO:0001217, UniRef:UniRef50_Q14LW1
sMd_main_chr	cds	1376603	1376752	+	LJDOFN_09560		hypothetical protein	SO:0001217, UniRef:UniRef50_P15903, UniRef:UniRef90_A0A3S0TT46
sMd_main_chr	cds	1376752	1376979	+	LJDOFN_09565		Spiroplasmavirus-related protein	SO:0001217, UniRef:UniRef50_A0A2P6FD37, UniRef:UniRef90_A0A4D8RH43
sMd_main_chr	cds	1377365	1377571	+	LJDOFN_09570		(pseudo) hypothetical protein	SO:0001217, UniRef:UniRef50_UPI001EF848D1, UniRef:UniRef50_UPI001F4D91B0, UniRef:UniRef90_UPI001F4D91B0
sMd_main_chr	cds	1377669	1378103	+	LJDOFN_09575		Spiroplasmavirus-related protein	SO:0001217, UniRef:UniRef50_P15895, UniRef:UniRef90_A0A4D8RCJ2
sMd_main_chr	cds	1378105	1378446	+	LJDOFN_09580		Spiroplasmavirus-related protein	SO:0001217, UniRef:UniRef50_Q14NE5, UniRef:UniRef90_A0A4D8RUU4
sMd_main_chr	cds	1378471	1378620	+	LJDOFN_09585		Plectrovirus-related protein	SO:0001217, UniRef:UniRef50_A0A2P6F8C0
sMd_main_chr	cds	1378623	1378826	+	LJDOFN_09590		Spiroplasmavirus-related protein	SO:0001217, UniRef:UniRef50_Q88426, UniRef:UniRef90_A0A4D8RMD8
sMd_main_chr	cds	1378826	1379560	+	LJDOFN_09595		Spiroplasmavirus-related protein	SO:0001217, UniRef:UniRef50_A0A2P6FBF1
sMd_main_chr	cds	1379542	1379844	+	LJDOFN_09600		(pseudo) Plectrovirus spv1-r8a2b orf 2 n-terminal truncated protein	SO:0001217, UniRef:UniRef50_Q14NC1, UniRef:UniRef90_Q14NC1
sMd_main_chr	cds	1379837	1380271	+	LJDOFN_09605		Spiroplasmavirus-related protein	SO:0001217, UniRef:UniRef50_P15896, UniRef:UniRef90_A0A3S0R7W2
sMd_main_chr	cds	1380553	1380789	+	LJDOFN_09610		hypothetical protein
sMd_main_chr	cds	1380874	1381110	+	LJDOFN_09615		(pseudo) Spiroplasmavirus-related protein	SO:0001217, UniRef:UniRef50_A0A4D8RCC4, UniRef:UniRef90_A0A4D8RCC4
sMd_main_chr	cds	1381865	1383349	+	LJDOFN_09620		Plectrovirus-related protein	SO:0001217, UniRef:UniRef50_A0A1J0Z0R9
sMd_main_chr	cds	1383370	1383492	-	LJDOFN_09625		hypothetical protein
sMd_main_chr	cds	1383464	1383757	-	LJDOFN_09630		hypothetical protein
sMd_main_chr	cds	1383741	1383845	-	LJDOFN_09635		Lipoprotein	SO:0001217, UniRef:UniRef50_A0A2P6FC40
sMd_main_chr	cds	1383924	1384760	+	LJDOFN_09640		IS30 family transposase	GO:0004803, SO:0001217, UniRef:UniRef50_A0A0K2JGH6, UniRef:UniRef90_A0A0K2JGH6
sMd_main_chr	cds	1384714	1384911	+	LJDOFN_09645		(pseudo) Integrase catalytic domain-containing protein	SO:0001217, UniRef:UniRef50_A0A3S0SLG9, UniRef:UniRef90_A0A3S0TYE3
sMd_main_chr	cds	1385197	1385931	+	LJDOFN_09650	rlmB	23S rRNA (guanosine(2251)-2'-O)-methyltransferase RlmB	GO:0008173, GO:0009451, SO:0001217, UniRef:UniRef50_Q14PR4, UniRef:UniRef90_Q14PR4
sMd_main_chr	cds	1386140	1386484	+	LJDOFN_09655		(pseudo) RNA polymerase subunit sigma	SO:0001217, UniRef:UniRef50_A0A0H3XJ34, UniRef:UniRef90_UPI001F4D6FBF
sMd_main_chr	cds	1386723	1386884	+	LJDOFN_09660	rpmG	50S ribosomal protein L33	GO:0000315, GO:0003735, GO:0006412, GO:0022625, SO:0001217, UniParc:UPI0000DA6487, UniRef:UniRef100_Q14PR1, UniRef:UniRef50_Q6F228, UniRef:UniRef90_A0A5B8XJL7
sMd_main_chr	cds	1386894	1387331	+	LJDOFN_09665	secE	Preprotein translocase subunit SecE	SO:0001217, UniRef:UniRef50_R4U309
sMd_main_chr	cds	1387363	1388016	+	LJDOFN_09670	nusG	transcription termination/antitermination protein NusG	SO:0001217, UniRef:UniRef50_R4U5B2, UniRef:UniRef90_A0A0K2JEU3
sMd_main_chr	cds	1388102	1388656	+	LJDOFN_09675		Putative 3-methyladenine DNA glycosylase	EC:3.2.2.21, KEGG:K03652, SO:0001217, UniRef:UniRef50_A0A1J0YZW2, UniRef:UniRef90_A0A0K2JET7
sMd_main_chr	cds	1388666	1389241	+	LJDOFN_09680		Hypothetical endonuclease protein	SO:0001217, UniRef:UniRef50_Q14PQ7, UniRef:UniRef90_Q14PQ7
sMd_main_chr	cds	1389367	1389780	-	LJDOFN_09685		Pyrazinamidase/nicotinamidase	EC:3.5.1.-, EC:3.5.1.19, KEGG:K08281, SO:0001217, UniRef:UniRef50_R4UKH5, UniRef:UniRef90_A0A0K2JF96
sMd_main_chr	cds	1390042	1390194	+	LJDOFN_09690		(pseudo) hypothetical protein	SO:0001217, UniRef:UniRef50_UPI001C05B670, UniRef:UniRef90_UPI001C05322A
sMd_main_chr	cds	1390489	1391001	+	LJDOFN_09695		ISXO2-like transposase domain-containing protein	SO:0001217, UniRef:UniRef50_A0A345DQP3
sMd_main_chr	cds	1391441	1392139	+	LJDOFN_09700	rsmG	16S rRNA (guanine(527)-N(7))-methyltransferase RsmG	EC:2.1.1.170, GO:0005575, GO:0008168, GO:0031167, GO:0046118, KEGG:K03501, SO:0001217, UniRef:UniRef50_R4U313, UniRef:UniRef90_A0A0K2JF85
sMd_main_chr	cds	1392199	1392969	+	LJDOFN_09705	parA	Chromosome partitioning protein ParA	KEGG:K03496, SO:0001217, UniRef:UniRef50_A0A2P6FB54, UniRef:UniRef90_A0A0K2JEU8
sMd_main_chr	cds	1392959	1393855	+	LJDOFN_09710	parB	Chromosome partitioning protein ParB	SO:0001217, UniRef:UniRef50_W0GKH7, UniRef:UniRef90_A0A0K2JEU2
sMd_main_chr	cds	1393877	1394977	+	LJDOFN_09715	ychF	redox-regulated ATPase YchF	GO:0005525, SO:0001217, UniRef:UniRef50_A0A1J0YZ39, UniRef:UniRef90_A0A1J0YZ39
sMd_main_chr	cds	1394990	1395448	+	LJDOFN_09720	ispF	2-C-methyl-D-erythritol 2,4-cyclodiphosphate synthase	SO:0001217, UniRef:UniRef50_R4UKH9, UniRef:UniRef90_A0A0K2JFA1
sMd_main_chr	cds	1395475	1396923	+	LJDOFN_09725	gltX	glutamate--tRNA ligase	EC:6.1.1.17, GO:0004818, GO:0006424, GO:0009332, SO:0001217, UniRef:UniRef50_Q81J61, UniRef:UniRef90_A0A0K2JF88
sMd_main_chr	cds	1396931	1398160	+	LJDOFN_09730		HD/PDEase domain-containing protein	SO:0001217, UniRef:UniRef50_W0GNN8, UniRef:UniRef90_A0A1J0YYU5
sMd_main_chr	cds	1398179	1398724	+	LJDOFN_09735		RNAP delta factor	SO:0001217, UniRef:UniRef50_A0A0H3XLX0
sMd_main_chr	cds	1398810	1400405	+	LJDOFN_09740	pyrG	CTP synthase	EC:6.3.4.2, GO:0003883, GO:0004359, GO:0005524, GO:0006221, GO:0006241, GO:0006541, GO:0044210, GO:0046872, KEGG:K01937, SO:0001217, UniRef:UniRef50_O87761, UniRef:UniRef90_P52200
sMd_main_chr	cds	1400474	1401775	+	LJDOFN_09745	purA	adenylosuccinate synthase	EC:6.3.4.4, GO:0004019, GO:0005525, GO:0006164, SO:0001217, UniRef:UniRef50_Q88SV6, UniRef:UniRef90_A0A0K2JFA6
sMd_main_chr	cds	1401775	1403067	+	LJDOFN_09750	purB	adenylosuccinate lyase	EC:4.3.2.2, GO:0004018, GO:0009152, SO:0001217, UniRef:UniRef50_P52201, UniRef:UniRef90_P52201
sMd_main_chr	cds	1403083	1403652	+	LJDOFN_09755	pth	aminoacyl-tRNA hydrolase	EC:3.1.1.29, GO:0004045, GO:0006412, SO:0001217, UniRef:UniRef50_R4U5C5, UniRef:UniRef90_A0A0K2JEV8
sMd_main_chr	cds	1403642	1404559	+	LJDOFN_09760	rsmI	16S rRNA (cytidine(1402)-2'-O)-methyltransferase	EC:2.1.1.198, GO:0000451, GO:0008649, GO:0008757, SO:0001217, UniRef:UniRef50_A0A0K2JEV2, UniRef:UniRef90_A0A0K2JEV2
sMd_main_chr	cds	1404559	1405296	+	LJDOFN_09765		Transmembrane protein	SO:0001217, UniRef:UniRef50_A0A1J0TZN5, UniRef:UniRef90_A0A345DNS2
sMd_main_chr	cds	1405367	1406242	+	LJDOFN_09770		Spiroplasmavirus-related protein	SO:0001217, UniRef:UniRef50_A0A0K2JFB2, UniRef:UniRef90_A0A0K2JFB2
sMd_main_chr	cds	1406564	1406881	+	LJDOFN_09775		(pseudo) hypothetical protein	SO:0001217, UniRef:UniRef50_A0A3S0RCV7, UniRef:UniRef90_A0A3S0RCV7
sMd_main_chr	cds	1407604	1408020	-	LJDOFN_09780		(pseudo) Plectrovirus-related protein	SO:0001217, UniRef:UniRef50_A0A6M5JPB4, UniRef:UniRef50_UPI001F4CA157, UniRef:UniRef90_A0A1J0Z0R4
sMd_main_chr	cds	1408036	1408404	-	LJDOFN_09785		(pseudo) Transposase	SO:0001217, UniRef:UniRef50_A0A0K2JHH9, UniRef:UniRef50_A0A6I7GUL1, UniRef:UniRef90_A0A3S0UB30
sMd_main_chr	cds	1408934	1409062	-	LJDOFN_09790		hypothetical protein
sMd_main_chr	cds	1409584	1410090	+	LJDOFN_09795		hypothetical protein
sMd_main_chr	cds	1410618	1410791	-	LJDOFN_09800		(pseudo) Transposase	SO:0001217, UniRef:UniRef50_A0A432ZVT8, UniRef:UniRef90_A0A432ZVT8
sMd_main_chr	cds	1411051	1411569	-	LJDOFN_09805		DDE-type integrase/transposase/recombinase	SO:0001217, UniRef:UniRef50_A0A0K2JFQ9, UniRef:UniRef90_UPI001CA5B96A
sMd_main_chr	cds	1411710	1412135	-	LJDOFN_09810		hypothetical protein	SO:0001217, UniRef:UniRef50_UPI001C048C95
sMd_main_chr	cds	1412349	1412984	+	LJDOFN_09815		hypothetical protein
sMd_main_chr	cds	1413004	1413447	+	LJDOFN_09820		Lipoprotein	SO:0001217, UniRef:UniRef50_A0A4D8RL19
sMd_main_chr	cds	1413472	1414206	-	LJDOFN_09825		Plectrovirus spv1-c74 orf1 n-terminal truncated transmembrane protein	SO:0001217, UniRef:UniRef50_Q14Q63
sMd_main_chr	cds	1414228	1415493	-	LJDOFN_09830		Plectrovirus spv1-r8a2b orf 1 n-terminal and c-terminal truncated transmembrane protein	SO:0001217, UniRef:UniRef50_Q14L61
sMd_main_chr	cds	1415529	1415663	-	LJDOFN_09835		hypothetical protein
sMd_main_chr	cds	1415684	1415965	-	LJDOFN_09840		Spiroplasmavirus-related protein	SO:0001217, UniRef:UniRef50_A0A4D8RCC4, UniRef:UniRef90_A0A4D8RCC4
sMd_main_chr	cds	1415976	1416212	-	LJDOFN_09845		hypothetical protein
sMd_main_chr	cds	1416300	1416668	-	LJDOFN_09850		(pseudo) Spiroplasmavirus-related protein	SO:0001217, UniRef:UniRef50_P15896, UniRef:UniRef90_A0A3S0R7W2
sMd_main_chr	cds	1416749	1417252	-	LJDOFN_09855		Plectrovirus spv1-c74 orf 2 n-terminal truncated protein	SO:0001217, UniRef:UniRef50_Q14L86
sMd_main_chr	cds	1417300	1417617	-	LJDOFN_09860		Plectrovirus spv1-c74 orf 2 n-terminal and c-terminal truncated transmembrane protein	SO:0001217, UniRef:UniRef50_Q14L87
sMd_main_chr	cds	1417756	1418715	-	LJDOFN_09865		IS1595 family transposase	SO:0001217, UniRef:UniRef50_A0A2S8NQJ4, UniRef:UniRef90_A0A2S8NQJ4
sMd_main_chr	cds	1418936	1419115	-	LJDOFN_09870		hypothetical protein
sMd_main_chr	cds	1419118	1419267	-	LJDOFN_09875		Plectrovirus-related protein	SO:0001217, UniRef:UniRef50_A0A2P6F8C0
sMd_main_chr	cds	1419384	1419638	-	LJDOFN_09880		(pseudo) Spiroplasmavirus-related protein	SO:0001217, UniRef:UniRef50_Q14NE5, UniRef:UniRef90_A0A4D8RUU4
sMd_main_chr	cds	1419640	1419978	-	LJDOFN_09885		(pseudo) Spiroplasmavirus-related protein	SO:0001217, UniRef:UniRef50_P15895, UniRef:UniRef90_A0A4D8RCJ2
sMd_main_chr	cds	1420508	1420735	-	LJDOFN_09890		Plectrovirus-related protein	SO:0001217, UniRef:UniRef50_A0A2P6FD37
sMd_main_chr	cds	1421016	1421126	-	LJDOFN_09895		Plectrovirus spv1-c74 orf 14 protein	SO:0001217, UniRef:UniRef50_Q14LW1, UniRef:UniRef90_Q14LW1
sMd_main_chr	cds	1421514	1421894	+	LJDOFN_09900		(pseudo) transposase	SO:0001217, UniRef:UniRef50_UPI001C03B7DB, UniRef:UniRef50_UPI001C048822, UniRef:UniRef90_UPI001C03B7DB
sMd_main_chr	cds	1421910	1422170	+	LJDOFN_09905		Transposase	SO:0001217, UniRef:UniRef50_A0A432ZVT8, UniRef:UniRef90_A0A432ZVT8
sMd_main_chr	cds	1422483	1424480	+	LJDOFN_09910	topA	type I DNA topoisomerase	EC:5.6.2.1, GO:0003677, GO:0003917, GO:0005737, GO:0006260, GO:0006265, SO:0001217, UniRef:UniRef50_A0A0H3XH12, UniRef:UniRef90_A0A1J0YYY2
sMd_main_chr	cds	1424597	1424920	+	LJDOFN_09915		S1 motif domain-containing protein	SO:0001217, UniRef:UniRef50_R4U2Q8, UniRef:UniRef90_A0A0K2JFC0
sMd_main_chr	cds	1425133	1425258	+	LJDOFN_09920		hypothetical protein
sMd_main_chr	cds	1425377	1425637	+	LJDOFN_09925		hypothetical protein
sMd_main_chr	cds	1425723	1426280	+	LJDOFN_09930		(pseudo) glucose-6-phosphate isomerase	EC:5.3.1.9, GO:0004347, GO:0006096, SO:0001217, UniRef:UniRef50_W0GQ04, UniRef:UniRef90_Q14PM8
sMd_main_chr	cds	1426633	1427289	+	LJDOFN_09935		transposase	SO:0001217, UniRef:UniRef50_UPI001C03B7DB
sMd_main_chr	cds	1427596	1428018	-	LJDOFN_09940	coaD	pantetheine-phosphate adenylyltransferase	EC:2.7.7.3, GO:0004595, GO:0015937, SO:0001217, UniRef:UniRef50_W0GKD2, UniRef:UniRef90_A0A0K2JEX8
sMd_main_chr	cds	1428396	1429382	-	LJDOFN_09945		IS30 family transposase	GO:0004803, SO:0001217, UniRef:UniRef50_A0A0K2JGH6, UniRef:UniRef90_A0A0K2JGH6
sMd_main_chr	cds	1429461	1429904	+	LJDOFN_09950		lipoprotein	SO:0001217, UniRef:UniRef50_UPI0018DD1987
sMd_main_chr	cds	1429930	1431096	-	LJDOFN_09955		Spiroplasma plectrovirus-related protein	SO:0001217, UniRef:UniRef50_A0A345DSE3
sMd_main_chr	cds	1431086	1431385	-	LJDOFN_09960		hypothetical protein
sMd_main_chr	cds	1431604	1432242	-	LJDOFN_09965		DUF3688 domain-containing protein	SO:0001217, UniRef:UniRef50_Q14QP6, UniRef:UniRef90_UPI000C75A85A
sMd_main_chr	cds	1432386	1432541	-	LJDOFN_09970		(pseudo) Spiroplasmavirus-related protein	SO:0001217, UniRef:UniRef50_A0A4D8RCC4, UniRef:UniRef90_A0A432ZWE5
sMd_main_chr	cds	1432553	1432789	-	LJDOFN_09975		Capsid protein	RefSeq:WP_004028554.1, SO:0001217, UniParc:UPI000239FDC2, UniRef:UniRef100_A0A4D8RBV3, UniRef:UniRef50_Q76TT7, UniRef:UniRef90_A0A3S0T844
sMd_main_chr	cds	1432808	1433242	-	LJDOFN_09980		Spiroplasmavirus-related protein	SO:0001217, UniRef:UniRef50_P15896, UniRef:UniRef90_A0A3S0R7W2
sMd_main_chr	cds	1433246	1433536	-	LJDOFN_09985		(pseudo) Plectrovirus spv1-r8a2b orf 2 n-terminal truncated protein	SO:0001217, UniRef:UniRef50_Q14QP3, UniRef:UniRef90_Q14LG5
sMd_main_chr	cds	1433518	1434246	-	LJDOFN_09990		Spiroplasmavirus-related protein	SO:0001217, UniRef:UniRef50_A0A2P6FBF1
[truncated: 2,479 more rows]

## Sheet: Table S2- rMd BAKTA 
Sequence Id	Type	Start	Stop	Strand	Locus Tag	Gene	Product	DbXrefs
rMd_main_chr	cds	2	409	+	HHAMFB_00005	dksA	RNA polymerase-binding protein DksA	GO:0006355, GO:0019899, SO:0001217, UniRef:UniRef50_P0CAU3, UniRef:UniRef90_A0A0F3QJU7
rMd_main_chr	cds	477	944	-	HHAMFB_00010	bcp	thioredoxin-dependent thiol peroxidase	EC:1.11.1.24, GO:0016209, GO:0016491, RefSeq:WP_016948417.1, SO:0001217, UniParc:UPI0003151966, UniRef:UniRef100_A0A1C3EW67, UniRef:UniRef50_F2IXX8, UniRef:UniRef90_A0A0F3QIK4
rMd_main_chr	cds	1174	1599	+	HHAMFB_00015		hypothetical protein	SO:0001217, UniRef:UniRef50_A0A0F3QLU4, UniRef:UniRef90_A0A0F3QLU4
rMd_main_chr	cds	1959	2243	+	HHAMFB_00020		Histone-like DNA-binding protein	GO:0003677, GO:0030527, SO:0001217, UniRef:UniRef50_Q1RK52, UniRef:UniRef90_Q1RK52
rMd_main_chr	cds	2721	3026	+	HHAMFB_00025		Transposase family protein	SO:0001217, UniRef:UniRef50_A0A0F3RAX8
rMd_main_chr	cds	3139	4533	+	HHAMFB_00030		hypothetical protein	PFAM:PF01609.25
rMd_main_chr	cds	4665	6122	+	HHAMFB_00035		hypothetical protein	PFAM:PF01609.25
rMd_main_chr	cds	6177	6272	+	HHAMFB_00040		hypothetical protein
rMd_main_chr	cds	6412	6762	+	HHAMFB_00045	tnpB	IS66 family insertion sequence element accessory protein TnpB	SO:0001217, UniRef:UniRef50_A0A938C8D3
rMd_main_chr	cds	6948	8543	+	HHAMFB_00050		IS66 family transposase	SO:0001217, UniRef:UniRef50_UPI0020241E94
rMd_main_chr	cds	8601	8927	-	HHAMFB_00055		hypothetical protein
rMd_main_chr	cds	8935	10392	-	HHAMFB_00060		hypothetical protein	PFAM:PF01609.25
rMd_main_chr	cds	10524	11786	-	HHAMFB_00065		hypothetical protein	PFAM:PF13005.11
rMd_main_chr	cds	12105	12818	-	HHAMFB_00070		hypothetical protein	PFAM:PF00308.22, PFAM:PF01695.21
rMd_main_chr	cds	12873	14330	-	HHAMFB_00075		hypothetical protein	PFAM:PF01609.25
rMd_main_chr	cds	14683	16104	+	HHAMFB_00080		IS21 family transposase	SO:0001217, UniRef:UniRef50_A0A945EY07
rMd_main_chr	cds	16286	17743	+	HHAMFB_00085		hypothetical protein	PFAM:PF01609.25
rMd_main_chr	cds	17813	18031	-	HHAMFB_00090	tnpB	IS66 family insertion sequence element accessory protein TnpB	SO:0001217, UniRef:UniRef50_A0A937YI60
rMd_main_chr	cds	18141	18644	-	HHAMFB_00095		hypothetical protein	PFAM:PF13358.10
rMd_main_chr	cds	18664	18870	-	HHAMFB_00100		hypothetical protein
rMd_main_chr	cds	18870	20066	-	HHAMFB_00105		PUTATIVE TRANSPOSASE	SO:0001217, UniRef:UniRef50_Q7M7F9
rMd_main_chr	cds	20096	20374	-	HHAMFB_00110		hypothetical protein	PFAM:PF13384.10, PFAM:PF13518.10
rMd_main_chr	cds	20635	20865	-	HHAMFB_00115		Transposase family protein	SO:0001217, UniRef:UniRef50_A0A0F3R7C7
rMd_main_chr	cds	21124	21420	-	HHAMFB_00120		hypothetical protein
rMd_main_chr	cds	21595	22911	-	HHAMFB_00125		RNA-directed DNA polymerase	SO:0001217, UniRef:UniRef50_A0A318CK38
rMd_main_chr	cds	23485	23802	-	HHAMFB_00130		Reverse transcriptase, interruption-C	SO:0001217, UniRef:UniRef50_Q73HN4
rMd_main_chr	cds	23944	24345	-	HHAMFB_00135		(pseudo) reverse transcriptase domain-containing protein	EC:2.7.7.49, KEGG:K00986, SO:0001217, UniRef:UniRef50_UPI00210349C7, UniRef:UniRef90_UPI00249F50F9
rMd_main_chr	cds	24433	24660	-	HHAMFB_00140		Transposase	SO:0001217, UniRef:UniRef50_A0A2U8I6X2
rMd_main_chr	cds	24911	25258	-	HHAMFB_00145		Transposase	SO:0001217, UniRef:UniRef50_A0A962QBR7
rMd_main_chr	cds	25333	25851	+	HHAMFB_00150		IS21 family transposase	SO:0001217, UniRef:UniRef50_A0A6P1YCB7
rMd_main_chr	cds	25929	27386	-	HHAMFB_00155		hypothetical protein	PFAM:PF01609.25
rMd_main_chr	cds	27751	28005	+	HHAMFB_00160		hypothetical protein
rMd_main_chr	cds	27989	28732	+	HHAMFB_00165		hypothetical protein	PFAM:PF00308.22, PFAM:PF01695.21
rMd_main_chr	cds	28783	29733	-	HHAMFB_00170		RNA-directed DNA polymerase	SO:0001217, UniRef:UniRef50_A0A838TY10
rMd_main_chr	cds	30307	30624	-	HHAMFB_00175		Reverse transcriptase, interruption-C	SO:0001217, UniRef:UniRef50_Q73HN4
rMd_main_chr	cds	30972	31802	-	HHAMFB_00180	ltrA	(pseudo) group II intron reverse transcriptase/maturase	EC:2.7.7.49, GO:0000373, GO:0003964, KEGG:K00986, SO:0001217, UniRef:UniRef50_A0A6C2TZY6, UniRef:UniRef90_UPI00249E6953
rMd_main_chr	cds	31826	32149	-	HHAMFB_00185		hypothetical protein
rMd_main_chr	cds	32162	33073	-	HHAMFB_00190		hypothetical protein	PFAM:PF01609.25
rMd_main_chr	cds	33124	33330	-	HHAMFB_00195		hypothetical protein
rMd_main_chr	cds	33462	34124	-	HHAMFB_00200		IS5 family transposase	GO:0004803, SO:0001217, UniRef:UniRef50_A0A178GTH7, UniRef:UniRef90_UPI0012DC7770
rMd_main_chr	cds	34223	35011	-	HHAMFB_00205		Ribosomal RNA large subunit methyltransferase J	SO:0001217, UniRef:UniRef50_A0A0F3MUS8, UniRef:UniRef90_A0A0F3QIJ0
rMd_main_chr	cds	35011	35271	-	HHAMFB_00210	relE	Addiction module toxin RelE	SO:0001217, UniRef:UniRef50_A0A091ALF2
rMd_main_chr	cds	35261	35497	-	HHAMFB_00215	ligA	NAD-dependent DNA ligase LigA	SO:0001217, UniRef:UniRef50_H8K6E3
rMd_main_chr	cds	35626	36579	-	HHAMFB_00220		Transposase and inactivated derivative	SO:0001217, UniRef:UniRef50_A8F1V4
rMd_main_chr	cds	36681	37403	+	HHAMFB_00225	fkbM	Methyltransferase FkbM domain-containing protein	SO:0001217, UniRef:UniRef50_Q1RK43, UniRef:UniRef90_Q1RK43
rMd_main_chr	cds	37568	37909	-	HHAMFB_00230		Fido domain-containing protein	SO:0001217, UniRef:UniRef50_A0A510GB31
rMd_main_chr	cds	37967	38497	-	HHAMFB_00235		hypothetical protein	PFAM:PF13358.10
rMd_main_chr	cds	38653	39528	+	HHAMFB_00240		Transposase	SO:0001217, UniRef:UniRef50_B3CQD0
rMd_main_chr	cds	39830	40045	-	HHAMFB_00245		hypothetical protein	PFAM:PF13384.10, PFAM:PF13518.10
rMd_main_chr	cds	40143	40580	+	HHAMFB_00250		reverse transcriptase domain-containing protein	SO:0001217, UniRef:UniRef50_UPI00249F017D
rMd_main_chr	cds	40657	40818	+	HHAMFB_00255		Transposase	SO:0001217, UniRef:UniRef50_A0A345PNM7
rMd_main_chr	cds	40888	42345	-	HHAMFB_00260		hypothetical protein	PFAM:PF01609.25
rMd_main_chr	cds	42477	42941	-	HHAMFB_00265		hypothetical protein	PFAM:PF13384.10, PFAM:PF13518.10, PFAM:PF13551.10, SO:0001217, UniRef:UniRef50_UPI0012B1D90D
rMd_main_chr	cds	43021	44094	+	HHAMFB_00270		PUTATIVE TRANSPOSASE	SO:0001217, UniRef:UniRef50_Q7M7F9
rMd_main_chr	cds	44294	44455	-	HHAMFB_00275		hypothetical protein
rMd_main_chr	cds	44526	45752	-	HHAMFB_00280		hypothetical protein	PFAM:PF01609.25
rMd_main_chr	cds	45884	46108	-	HHAMFB_00285		hypothetical protein	PFAM:PF01695.21
rMd_main_chr	cds	46329	46556	-	HHAMFB_00290		Transposase	SO:0001217, UniRef:UniRef50_A0A2U8I6X2
rMd_main_chr	cds	46807	47154	-	HHAMFB_00295		Transposase	SO:0001217, UniRef:UniRef50_A0A962QBR7
rMd_main_chr	cds	47214	47996	-	HHAMFB_00300		hypothetical protein
rMd_main_chr	cds	47980	48414	-	HHAMFB_00305		hypothetical protein	PFAM:PF13384.10, PFAM:PF13518.10, PFAM:PF13551.10, SO:0001217, UniRef:UniRef50_UPI0012B1D90D
rMd_main_chr	cds	48731	50596	-	HHAMFB_00310		Phosphoglycerol transferase and related proteins	SO:0001217, UniRef:UniRef50_Q1RK80, UniRef:UniRef90_Q1RK80
rMd_main_chr	cds	50920	53169	-	HHAMFB_00315	ftsK	DNA translocase FtsK	GO:0003677, GO:0005524, GO:0005886, GO:0007059, GO:0051301, KEGG:K03466, SO:0001217, UniRef:UniRef50_Q9ZCD4, UniRef:UniRef90_Q1RK79
rMd_main_chr	cds	53680	54468	+	HHAMFB_00320	map	type I methionyl aminopeptidase	COG:COG0024, COG:J, EC:3.4.11.18, GO:0004239, GO:0006508, GO:0036211, GO:0046914, GO:0070006, SO:0001217, UniRef:UniRef50_Q9ZCD3, UniRef:UniRef90_Q9ZCD3
rMd_main_chr	cds	54455	55204	+	HHAMFB_00325	radC	DNA repair protein RadC	GO:0003677, GO:0006281, SO:0001217, UniRef:UniRef50_A0A2A5B6H7, UniRef:UniRef90_Q1RK76
rMd_main_chr	cds	55201	56202	+	HHAMFB_00330		UDP-phosphate alpha-N-acetylglucosaminyltransferase	SO:0001217, UniRef:UniRef50_Q92G45, UniRef:UniRef90_A0A1C3EVX2
rMd_main_chr	cds	56199	56513	+	HHAMFB_00335		DUF721 domain-containing protein	SO:0001217, UniRef:UniRef50_A0A0F3QLW1, UniRef:UniRef90_A0A0F3QLW1
rMd_main_chr	cds	56739	57623	-	HHAMFB_00340		Serine hydrolase family protein	SO:0001217, UniRef:UniRef50_Q92G29, UniRef:UniRef90_A0A0F3QIQ9
rMd_main_chr	cds	57773	58225	-	HHAMFB_00345	ssb	Single-stranded DNA-binding protein	GO:0003697, GO:0006260, GO:0006281, GO:0006310, SO:0001217, UniRef:UniRef50_Q1RK72, UniRef:UniRef90_Q1RK72
rMd_main_chr	cds	58329	61190	+	HHAMFB_00350	uvrA	excinuclease ABC subunit UvrA	COG:COG0178, COG:L, EC:3.1.25.-, GO:0003677, GO:0005524, GO:0005737, GO:0006289, GO:0008270, GO:0009380, GO:0009381, GO:0009432, GO:0016887, SO:0001217, UniRef:UniRef50_Q9ZCC3, UniRef:UniRef90_Q9ZCC3
rMd_main_chr	cds	61526	62029	-	HHAMFB_00355		hypothetical protein	PFAM:PF13358.10
rMd_main_chr	cds	62303	62650	+	HHAMFB_00360		Transposase	SO:0001217, UniRef:UniRef50_A0A962QBR7
rMd_main_chr	cds	62901	63128	+	HHAMFB_00365		Transposase	SO:0001217, UniRef:UniRef50_A0A2U8I6X2
rMd_main_chr	cds	63332	63469	+	HHAMFB_00370		hypothetical protein
rMd_main_chr	cds	63481	64122	-	HHAMFB_00375		Integrase core domain	SO:0001217, UniRef:UniRef50_A0A345PN45
rMd_main_chr	cds	64396	65037	-	HHAMFB_00380		Integrase core domain	SO:0001217, UniRef:UniRef50_A0A345PN45
rMd_main_chr	cds	65155	65316	-	HHAMFB_00385		hypothetical protein
rMd_main_chr	cds	65324	66064	-	HHAMFB_00390		hypothetical protein	PFAM:PF01609.25
rMd_main_chr	cds	66119	67576	-	HHAMFB_00395		hypothetical protein	PFAM:PF01609.25
rMd_main_chr	cds	67920	69119	+	HHAMFB_00400	dnaA	DnaA N-terminal domain-containing protein	SO:0001217, UniRef:UniRef50_Q4UJI7
rMd_main_chr	cds	69525	69866	+	HHAMFB_00405		Transposase family protein	SO:0001217, UniRef:UniRef50_A0A0F3RAX8
rMd_main_chr	cds	69860	70210	+	HHAMFB_00410	tnpB	IS66 family insertion sequence element accessory protein TnpB	SO:0001217, UniRef:UniRef50_A0A938C8D3
rMd_main_chr	cds	70396	71577	+	HHAMFB_00415		hypothetical protein	PFAM:PF13005.11
rMd_main_chr	cds	71890	73347	+	HHAMFB_00420		hypothetical protein	PFAM:PF01609.25
rMd_main_chr	cds	73488	74945	+	HHAMFB_00425		hypothetical protein	PFAM:PF01609.25
rMd_main_chr	cds	75381	75596	+	HHAMFB_00430		hypothetical protein
rMd_main_chr	cds	75657	77078	+	HHAMFB_00435		IS21 family transposase	SO:0001217, UniRef:UniRef50_A0A945EY07
rMd_main_chr	cds	77062	77805	+	HHAMFB_00440		hypothetical protein	PFAM:PF00308.22, PFAM:PF01695.21
rMd_main_chr	cds	77832	78032	-	HHAMFB_00445		hypothetical protein
rMd_main_chr	cds	78504	79100	+	HHAMFB_00450		HTH cro/C1-type domain-containing protein	SO:0001217, UniRef:UniRef50_Q4UJH7
rMd_main_chr	cds	79134	80729	-	HHAMFB_00455		IS66 family transposase	SO:0001217, UniRef:UniRef50_UPI0020241E94
rMd_main_chr	cds	80915	81265	-	HHAMFB_00460	tnpB	IS66 family insertion sequence element accessory protein TnpB	SO:0001217, UniRef:UniRef50_A0A938C8D3
rMd_main_chr	cds	81259	81600	-	HHAMFB_00465		Transposase family protein	SO:0001217, UniRef:UniRef50_A0A0F3RAX8
rMd_main_chr	cds	82167	82634	-	HHAMFB_00470		hypothetical protein
rMd_main_chr	cds	82965	83387	-	HHAMFB_00475		Acyl-[acyl-carrier-protein]--UDP-N-acetylglucosamine O-acyltransferase	SO:0001217, UniRef:UniRef50_A0A9N7G9P5, UniRef:UniRef90_A0A9N7G9P5
rMd_main_chr	cds	83445	85091	-	HHAMFB_00480		patatin-like phospholipase family protein	SO:0001217, UniRef:UniRef50_A0A0S2CC35, UniRef:UniRef90_UPI0023F73493
rMd_main_chr	cds	85177	85968	-	HHAMFB_00485		IS5 family transposase	GO:0004803, SO:0001217, UniRef:UniRef50_A0A178GTH7, UniRef:UniRef90_UPI0012DC7770
rMd_main_chr	cds	86088	87044	-	HHAMFB_00490		hypothetical protein	PFAM:PF00665.30, PFAM:PF13276.10, PFAM:PF13518.10
rMd_main_chr	cds	87074	87325	-	HHAMFB_00495		hypothetical protein
rMd_main_chr	cds	87450	88235	+	HHAMFB_00500		putative 2-phosphosulfolactate phosphatase	SO:0001217, UniRef:UniRef50_A0A1M3IMU6
rMd_main_chr	cds	88218	88922	-	HHAMFB_00505		ChbG/HpnK family deacetylase	SO:0001217, UniRef:UniRef50_A0A5C9C2P3
rMd_main_chr	cds	88919	89842	-	HHAMFB_00510		Radical SAM core domain-containing protein	SO:0001217, UniRef:UniRef50_A0A1M3IML3
rMd_main_chr	cds	89879	90481	-	HHAMFB_00515		hypothetical protein	PFAM:PF08282.16
rMd_main_chr	cds	90517	91974	-	HHAMFB_00520		hypothetical protein	PFAM:PF01609.25
rMd_main_chr	cds	92098	92859	-	HHAMFB_00525		hypothetical protein
rMd_main_chr	cds	92991	93104	-	HHAMFB_00530		hypothetical protein	PFAM:PF13358.10
rMd_main_chr	cds	93391	93738	-	HHAMFB_00535		Transposase	SO:0001217, UniRef:UniRef50_A0A962QBR7
rMd_main_chr	cds	93827	94123	+	HHAMFB_00540	tnpB	IS66 family insertion sequence element accessory protein TnpB	SO:0001217, UniRef:UniRef50_A0A938C8D3
rMd_main_chr	cds	94309	95904	+	HHAMFB_00545		IS66 family transposase	SO:0001217, UniRef:UniRef50_UPI0020241E94
rMd_main_chr	cds	95947	96189	+	HHAMFB_00550		Insertion sequence putative ATP-binding protein	SO:0001217, UniRef:UniRef50_A0A4P7KZM9
rMd_main_chr	cds	96382	97803	+	HHAMFB_00555		IS21 family transposase	SO:0001217, UniRef:UniRef50_A0A945EY07
rMd_main_chr	cds	97787	98290	+	HHAMFB_00560		hypothetical protein	PFAM:PF01695.21
rMd_main_chr	cds	98369	98710	+	HHAMFB_00565		Transposase family protein	SO:0001217, UniRef:UniRef50_A0A0F3RAX8
rMd_main_chr	cds	98704	99054	+	HHAMFB_00570	tnpB	IS66 family insertion sequence element accessory protein TnpB	SO:0001217, UniRef:UniRef50_A0A938C8D3
rMd_main_chr	cds	99240	100835	+	HHAMFB_00575		IS66 family transposase	SO:0001217, UniRef:UniRef50_UPI0020241E94
rMd_main_chr	cds	100843	101094	+	HHAMFB_00580		hypothetical protein	PFAM:PF01695.21
rMd_main_chr	cds	101147	101665	-	HHAMFB_00585		hypothetical protein
rMd_main_chr	cds	101673	103130	-	HHAMFB_00590		hypothetical protein	PFAM:PF01609.25
rMd_main_chr	cds	103262	104284	-	HHAMFB_00595		hypothetical protein	PFAM:PF01609.25
rMd_main_chr	cds	104440	105897	-	HHAMFB_00600		hypothetical protein	PFAM:PF01609.25
rMd_main_chr	cds	106114	106572	+	HHAMFB_00605		hypothetical protein	PFAM:PF01695.21
rMd_main_chr	cds	107011	107412	-	HHAMFB_00610		hypothetical protein
rMd_main_chr	cds	107420	109015	-	HHAMFB_00615		IS66 family transposase	SO:0001217, UniRef:UniRef50_UPI0020241E94
rMd_main_chr	cds	109201	109551	-	HHAMFB_00620	tnpB	IS66 family insertion sequence element accessory protein TnpB	SO:0001217, UniRef:UniRef50_A0A938C8D3
rMd_main_chr	cds	109545	109886	-	HHAMFB_00625		Transposase family protein	SO:0001217, UniRef:UniRef50_A0A0F3RAX8
rMd_main_chr	cds	110002	110685	+	HHAMFB_00630		transposase	SO:0001217, UniRef:UniRef50_UPI001F0321EE
rMd_main_chr	cds	110751	111050	+	HHAMFB_00635		Integrase catalytic domain-containing protein	SO:0001217, UniRef:UniRef50_A0A2G2ATN3
rMd_main_chr	cds	111182	112639	+	HHAMFB_00640		hypothetical protein	PFAM:PF01609.25
rMd_main_chr	cds	112647	112874	+	HHAMFB_00645		hypothetical protein
rMd_main_chr	cds	113228	113596	-	HHAMFB_00650		Transposase	SO:0001217, UniRef:UniRef50_H8K9D9
rMd_main_chr	cds	113657	114043	-	HHAMFB_00655		hypothetical protein
rMd_main_chr	cds	114243	114590	+	HHAMFB_00660		Transposase	SO:0001217, UniRef:UniRef50_A0A962QBR7
rMd_main_chr	cds	114841	115068	+	HHAMFB_00665		Transposase	SO:0001217, UniRef:UniRef50_A0A2U8I6X2
rMd_main_chr	cds	115341	116798	+	HHAMFB_00670		hypothetical protein	PFAM:PF01609.25
rMd_main_chr	cds	116981	117505	-	HHAMFB_00675		DUF218 domain-containing protein	SO:0001217, UniRef:UniRef50_Q9ZC92, UniRef:UniRef90_A0A0F3QJ88
rMd_main_chr	cds	117502	118131	-	HHAMFB_00680	lipB	lipoyl(octanoyl) transferase LipB	EC:2.3.1.181, GO:0005737, GO:0009249, GO:0033819, GO:0036211, SO:0001217, UniRef:UniRef50_Q9ZC91, UniRef:UniRef90_A8GUN4
rMd_main_chr	cds	118164	118652	-	HHAMFB_00685	greA	transcription elongation factor GreA	GO:0003677, GO:0032784, GO:0070063, KEGG:K03624, RefSeq:WP_011476749.1, SO:0001217, UniParc:UPI0000D500B7, UniRef:UniRef100_Q1RKI0, UniRef:UniRef50_B5YJG9, UniRef:UniRef90_Q1RKI0
rMd_main_chr	cds	118896	119171	-	HHAMFB_00690		hypothetical protein
rMd_main_chr	cds	119359	121158	+	HHAMFB_00695	dnaG	DNA primase	EC:2.7.7.101, GO:0000428, GO:0003677, GO:0003896, GO:0008270, GO:1990077, KEGG:K02316, SO:0001217, UniRef:UniRef50_P30103, UniRef:UniRef90_Q1RKH8
rMd_main_chr	cds	121241	123166	+	HHAMFB_00700	rpoD	RNA polymerase sigma factor RpoD	GO:0003677, GO:0003700, GO:0005737, GO:0006352, GO:0006355, GO:0016987, KEGG:K03086, SO:0001217, UniRef:UniRef50_P0CZ15, UniRef:UniRef90_Q1RKH7
rMd_main_chr	cds	123297	123548	+	HHAMFB_00705		hypothetical protein
rMd_main_chr	cds	123512	124048	+	HHAMFB_00710		Type I restriction-modification system methyltransferase subunit	SO:0001217, UniRef:UniRef50_Q1RKH5, UniRef:UniRef90_Q1RKH5
rMd_main_chr	cds	124094	124441	+	HHAMFB_00715		Transposase	SO:0001217, UniRef:UniRef50_A0A962QBR7
rMd_main_chr	cds	124692	124919	+	HHAMFB_00720		Transposase	SO:0001217, UniRef:UniRef50_A0A2U8I6X2
rMd_main_chr	cds	125081	125560	+	HHAMFB_00725		Type I restriction modification DNA specificity domain-containing protein	SO:0001217, UniRef:UniRef50_Q1RKH4, UniRef:UniRef90_Q1RKH4
rMd_main_chr	cds	125637	126374	+	HHAMFB_00730	truA	tRNA pseudouridine(38-40) synthase TruA	EC:5.4.99.12, GO:0003723, GO:0006400, GO:0009982, GO:0031119, GO:0106029, KEGG:K06173, SO:0001217, UniRef:UniRef50_Q9ZCA3, UniRef:UniRef90_A8GUM4
rMd_main_chr	cds	126596	128053	+	HHAMFB_00735		hypothetical protein	PFAM:PF01609.25
rMd_main_chr	cds	128106	128288	-	HHAMFB_00740		Tc1-like transposase DDE domain-containing protein	SO:0001217, UniRef:UniRef50_A0A6S6RRD7
rMd_main_chr	cds	128539	128886	-	HHAMFB_00745		Transposase	SO:0001217, UniRef:UniRef50_A0A962QBR7
rMd_main_chr	cds	128932	129354	-	HHAMFB_00750	ltrA	(pseudo) group II intron reverse transcriptase/maturase	EC:2.7.7.49, GO:0000373, GO:0003964, KEGG:K00986, SO:0001217, UniRef:UniRef50_D8FCB8, UniRef:UniRef90_UPI0020300477
rMd_main_chr	cds	129308	129676	-	HHAMFB_00755		hypothetical protein
rMd_main_chr	cds	129666	130862	-	HHAMFB_00760		PUTATIVE TRANSPOSASE	SO:0001217, UniRef:UniRef50_Q7M7F9
rMd_main_chr	cds	130939	131235	-	HHAMFB_00765		hypothetical protein
rMd_main_chr	cds	131390	131560	+	HHAMFB_00770		hypothetical protein
rMd_main_chr	cds	131567	132493	-	HHAMFB_00775		Uncharacterized RP853	SO:0001217, UniRef:UniRef50_Q9ZCA7, UniRef:UniRef90_A0A0F3QJB5
rMd_main_chr	cds	132490	133125	-	HHAMFB_00780		Uncharacterized protein RP854	SO:0001217, UniRef:UniRef50_Q9ZCA6, UniRef:UniRef90_Q1RKG4
rMd_main_chr	cds	133144	134655	-	HHAMFB_00785		Glycyl-tRNA synthetase subunit alpha	SO:0001217, UniRef:UniRef50_Q9ZCA5, UniRef:UniRef90_Q1RKG3
rMd_main_chr	cds	134721	137354	+	HHAMFB_00790	alaS	alanine--tRNA ligase	EC:6.1.1.7, GO:0000049, GO:0004813, GO:0005524, GO:0005737, GO:0006419, GO:0008270, SO:0001217, UniRef:UniRef50_Q89I89, UniRef:UniRef90_Q1RKG2
rMd_main_chr	cds	137911	138138	-	HHAMFB_00795		Transposase	SO:0001217, UniRef:UniRef50_A0A2U8I6X2
rMd_main_chr	cds	138389	138736	-	HHAMFB_00800		Transposase	SO:0001217, UniRef:UniRef50_A0A962QBR7
rMd_main_chr	cds	138828	139169	-	HHAMFB_00805		Transposase DDE domain protein	SO:0001217, UniRef:UniRef50_A0A0F3ME97
rMd_main_chr	cds	139220	139405	-	HHAMFB_00810		Transposase DDE domain protein	SO:0001217, UniRef:UniRef50_A0A0F3N292
rMd_main_chr	cds	139611	139970	+	HHAMFB_00815		hypothetical protein	PFAM:PF01710.20, PFAM:PF13384.10
rMd_main_chr	cds	139990	140433	+	HHAMFB_00820		hypothetical protein	PFAM:PF13358.10
rMd_main_chr	cds	140509	140619	+	HHAMFB_00825		hypothetical protein
rMd_main_chr	cds	140679	141026	+	HHAMFB_00830		Transposase	SO:0001217, UniRef:UniRef50_A0A962QBR7
rMd_main_chr	cds	141277	141504	+	HHAMFB_00835		Transposase	SO:0001217, UniRef:UniRef50_A0A2U8I6X2
rMd_main_chr	cds	141568	142875	+	HHAMFB_00840		hypothetical protein	PFAM:PF01609.25
rMd_main_chr	cds	142887	143528	-	HHAMFB_00845		Integrase core domain	SO:0001217, UniRef:UniRef50_A0A345PN45
rMd_main_chr	cds	143607	143954	+	HHAMFB_00850		Transposase	SO:0001217, UniRef:UniRef50_A0A962QBR7
rMd_main_chr	cds	144205	144432	+	HHAMFB_00855		Transposase	SO:0001217, UniRef:UniRef50_A0A2U8I6X2
rMd_main_chr	cds	144514	144858	+	HHAMFB_00860		hypothetical protein
rMd_main_chr	cds	145057	146349	+	HHAMFB_00865	tilS	tRNA(Ile)-lysidine synthase	EC:6.3.4.19, GO:0005524, GO:0005737, GO:0006400, GO:0016879, SO:0001217, UniRef:UniRef50_Q9ZEA3, UniRef:UniRef90_Q1RGN9
rMd_main_chr	cds	146417	148333	+	HHAMFB_00870	ftsH	ATP-dependent zinc metalloprotease FtsH	EC:3.4.24.-, GO:0004176, GO:0004222, GO:0005524, GO:0005886, GO:0006508, GO:0008270, GO:0016887, GO:0030163, GO:0051301, SO:0001217, UniRef:UniRef50_B8H444, UniRef:UniRef90_Q1RGP0
rMd_main_chr	cds	148357	149289	+	HHAMFB_00875	dcm	Cytosine-specific methyltransferase	EC:2.1.1.37, KEGG:K00558, SO:0001217, UniRef:UniRef50_A0A0F3QJ17, UniRef:UniRef90_A0A0F3QJ17
rMd_main_chr	cds	149270	149965	+	HHAMFB_00880		hypothetical protein	SO:0001217, UniRef:UniRef50_UPI002024F13E
rMd_main_chr	cds	150017	150802	+	HHAMFB_00885	sdhB	Succinate dehydrogenase iron-sulfur subunit	COG:C, COG:COG0479, EC:1.3.5.1, GO:0006099, GO:0008177, GO:0009055, GO:0046872, GO:0051537, GO:0051538, GO:0051539, GO:0102040, SO:0001217, UniRef:UniRef50_Q75CI4, UniRef:UniRef90_Q92JJ8
rMd_main_chr	cds	151425	153260	-	HHAMFB_00890	mutL	DNA mismatch repair endonuclease MutL	GO:0005524, GO:0006298, GO:0016887, GO:0030983, GO:0032300, GO:0140664, SO:0001217, UniRef:UniRef50_A8GQA9, UniRef:UniRef90_A8GY89
rMd_main_chr	cds	153257	153424	-	HHAMFB_00895		Zinc-finger domain protein	SO:0001217, UniRef:UniRef50_H8K988, UniRef:UniRef90_A0A0F3QKA6
rMd_main_chr	cds	153538	154734	-	HHAMFB_00900		PUTATIVE TRANSPOSASE	SO:0001217, UniRef:UniRef50_Q7M7F9
rMd_main_chr	cds	154811	155485	-	HHAMFB_00905		hypothetical protein	PFAM:PF13005.11
rMd_main_chr	cds	155689	156039	-	HHAMFB_00910	tnpB	IS66 family insertion sequence element accessory protein TnpB	SO:0001217, UniRef:UniRef50_A0A938C8D3
rMd_main_chr	cds	156033	156374	-	HHAMFB_00915		Transposase family protein	SO:0001217, UniRef:UniRef50_A0A0F3RAX8
rMd_main_chr	cds	156699	157436	-	HHAMFB_00920		(pseudo) IS1634 family transposase	GO:0004803, SO:0001217, UniRef:UniRef50_A0A958VQ34, UniRef:UniRef90_A0A958VQ34
rMd_main_chr	cds	157473	158228	-	HHAMFB_00925		IS1634 family transposase	SO:0001217, UniRef:UniRef50_UPI001054F8ED
rMd_main_chr	cds	158249	158752	-	HHAMFB_00930		hypothetical protein	PFAM:PF13358.10
rMd_main_chr	cds	158772	159206	-	HHAMFB_00935		hypothetical protein	PFAM:PF01710.20, PFAM:PF13384.10
rMd_main_chr	cds	159214	160671	-	HHAMFB_00940		hypothetical protein	PFAM:PF01609.25
rMd_main_chr	cds	160916	161827	+	HHAMFB_00945		hypothetical protein	PFAM:PF01609.25
rMd_main_chr	cds	161840	162163	+	HHAMFB_00950		hypothetical protein
rMd_main_chr	cds	162187	163488	+	HHAMFB_00955	ltrA	Group II intron-encoded protein LtrA	SO:0001217, UniRef:UniRef50_A0A6C2TZY6
rMd_main_chr	cds	164062	164997	+	HHAMFB_00960		RNA-directed DNA polymerase	SO:0001217, UniRef:UniRef50_A0A838TY10
rMd_main_chr	cds	165094	165885	+	HHAMFB_00965		IS5 family transposase	GO:0004803, SO:0001217, UniRef:UniRef50_A0A178GTH7, UniRef:UniRef90_UPI0012DC7770
rMd_main_chr	cds	165940	167361	+	HHAMFB_00970		IS21 family transposase	SO:0001217, UniRef:UniRef50_A0A945EY07
rMd_main_chr	cds	167345	168088	+	HHAMFB_00975		hypothetical protein	PFAM:PF00308.22, PFAM:PF01695.21
rMd_main_chr	cds	168104	168559	+	HHAMFB_00980		Group II intron maturase-specific domain-containing protein	SO:0001217, UniRef:UniRef50_A0A7Z0QMU0
rMd_main_chr	cds	168672	170129	+	HHAMFB_00985		hypothetical protein	PFAM:PF01609.25
rMd_main_chr	cds	170465	170902	+	HHAMFB_00990		hypothetical protein
rMd_main_chr	cds	170980	171405	-	HHAMFB_00995		Transposase	SO:0001217, UniRef:UniRef50_B3CTQ5
rMd_main_chr	cds	171747	171911	-	HHAMFB_01000		hypothetical protein	PFAM:PF13384.10, PFAM:PF13518.10, PFAM:PF13551.10
rMd_main_chr	cds	171972	172475	-	HHAMFB_01005		hypothetical protein	PFAM:PF05175.18, PFAM:PF08241.16, PFAM:PF08242.16, PFAM:PF13489.10, PFAM:PF13649.10, PFAM:PF13679.10, PFAM:PF13847.10
rMd_main_chr	tRNA	172513	172589	-	HHAMFB_01010	trnR	tRNA-Arg(tct)	SO:0001036
rMd_main_chr	tRNA	173008	173082	-	HHAMFB_01015	trnT	tRNA-Thr(tgt)	SO:0000270
rMd_main_chr	cds	173400	173735	-	HHAMFB_01020	rpsP	30S ribosomal protein S16	GO:0000314, GO:0003735, GO:0005737, GO:0005840, GO:0006412, GO:0022627, GO:1990904, KEGG:K02959, SO:0001217, UniRef:UniRef50_A8GQA7, UniRef:UniRef90_A8GY79
rMd_main_chr	cds	173748	173918	-	HHAMFB_01025	rpmG	50S ribosomal protein L33	COG:COG0267, COG:J, GO:0000315, GO:0003735, GO:0005737, GO:0005840, GO:0006412, GO:0022625, GO:1990904, RefSeq:WP_011478029.1, SO:0001217, UniParc:UPI0000D505B9, UniRef:UniRef100_A8GY80, UniRef:UniRef50_Q9ZC89, UniRef:UniRef90_Q9ZC89
rMd_main_chr	cds	174021	174860	-	HHAMFB_01030	hemF	oxygen-dependent coproporphyrinogen oxidase	EC:1.3.3.3, GO:0004109, GO:0005737, GO:0006779, GO:0006782, GO:0042803, GO:0046872, KEGG:K00228, SO:0001217, UniRef:UniRef50_Q9AAT8, UniRef:UniRef90_Q1RGQ3
rMd_main_chr	cds	174844	176115	-	HHAMFB_01035		Sugar (And other) transporter family protein	SO:0001217, UniRef:UniRef50_Q92FV9, UniRef:UniRef90_A0A0F3QJ07
rMd_main_chr	cds	176375	176521	+	HHAMFB_01040		hypothetical protein
rMd_main_chr	cds	176618	176965	+	HHAMFB_01045		Transposase	SO:0001217, UniRef:UniRef50_A0A8E0WMY7
rMd_main_chr	cds	177035	177814	+	HHAMFB_01050	insF	Transposase insF for insertion sequence IS3	SO:0001217, UniRef:UniRef50_K0P2R2
rMd_main_chr	cds	177872	178198	-	HHAMFB_01055		hypothetical protein	SO:0001217, UniRef:UniRef50_UPI002113B752
rMd_main_chr	cds	178491	178829	+	HHAMFB_01060		hypothetical protein	PFAM:PF01710.20, PFAM:PF13384.10
rMd_main_chr	cds	178875	179222	+	HHAMFB_01065		Transposase	SO:0001217, UniRef:UniRef50_A0A962QBR7
rMd_main_chr	cds	179473	179700	+	HHAMFB_01070		Transposase	SO:0001217, UniRef:UniRef50_A0A2U8I6X2
rMd_main_chr	cds	179782	180285	+	HHAMFB_01075		hypothetical protein	PFAM:PF13358.10
rMd_main_chr	cds	180282	180674	-	HHAMFB_01080		Nucleotidyl transferase family protein	SO:0001217, UniRef:UniRef50_A0A0F3N432, UniRef:UniRef90_A0A0F3QDS8
rMd_main_chr	cds	180737	181558	-	HHAMFB_01085	mutM	bifunctional DNA-formamidopyrimidine glycosylase/DNA-(apurinic or apyrimidinic site) lyase	EC:3.2.2.23, EC:4.2.99.18, GO:0003676, GO:0003684, GO:0003906, GO:0006281, GO:0006284, GO:0008270, GO:0008534, GO:0016799, GO:0019104, GO:0140078, KEGG:K10563, SO:0001217, UniRef:UniRef50_B0BUU0, UniRef:UniRef90_A8GXR0
rMd_main_chr	cds	181627	181854	+	HHAMFB_01090	copG	Ribbon-helix-helix protein CopG domain-containing protein	SO:0001217, UniRef:UniRef50_Q92IX3, UniRef:UniRef90_A0A1C3EWY2
rMd_main_chr	cds	181851	182213	+	HHAMFB_01095	pilT	Twitching motility protein PilT	SO:0001217, UniRef:UniRef50_A0A933IWQ6, UniRef:UniRef90_A0A1C3EX36
rMd_main_chr	cds	182219	182965	+	HHAMFB_01100	ubiE	bifunctional demethylmenaquinone methyltransferase/2-methoxy-6-polyprenyl-1,4-benzoquinol methylase UbiE	EC:2.1.1.163, EC:2.1.1.201, GO:0006744, GO:0008168, GO:0009060, GO:0009234, GO:0032259, GO:0043333, GO:0043770, GO:0102027, GO:0102094, GO:0102955, SO:0001217, UniRef:UniRef50_Q9ZCP3, UniRef:UniRef90_Q1RJY5
rMd_main_chr	cds	182962	184431	+	HHAMFB_01105	ubiB	2-polyprenylphenol 6-hydroxylase	GO:0006744, GO:0016709, SO:0001217, UniRef:UniRef50_Q1RJY4, UniRef:UniRef90_Q1RJY4
rMd_main_chr	cds	184656	185093	+	HHAMFB_01110	tnpA	IS200/IS605 family transposase	GO:0004803, SO:0001217, UniRef:UniRef50_A0A836TRY8, UniRef:UniRef90_A8F0Z3
rMd_main_chr	cds	185158	185589	+	HHAMFB_01115		(pseudo) Archaeal ATPase family protein	KEGG:K07133, SO:0001217, UniRef:UniRef50_A0A0F3QDT3, UniRef:UniRef90_A0A0F3QDT3
rMd_main_chr	cds	185590	185823	+	HHAMFB_01120		(pseudo) DUF4143 domain-containing protein	SO:0001217, UniRef:UniRef50_UPI000971BEF7, UniRef:UniRef90_UPI000971BEF7
rMd_main_chr	cds	186256	186630	+	HHAMFB_01125		hypothetical protein	PFAM:PF13384.10, PFAM:PF13518.10, PFAM:PF13551.10
rMd_main_chr	cds	186688	187923	-	HHAMFB_01130		PUTATIVE TRANSPOSASE	SO:0001217, UniRef:UniRef50_Q7M7F9
rMd_main_chr	cds	187978	189435	-	HHAMFB_01135		hypothetical protein	PFAM:PF01609.25
rMd_main_chr	cds	189623	190363	-	HHAMFB_01140		hypothetical protein	PFAM:PF01609.25
rMd_main_chr	cds	190399	191856	-	HHAMFB_01145		hypothetical protein	PFAM:PF01609.25
rMd_main_chr	cds	191969	192760	-	HHAMFB_01150		hypothetical protein
rMd_main_chr	cds	192989	194248	+	HHAMFB_01155		hypothetical protein	PFAM:PF01609.25
rMd_main_chr	cds	194326	194445	-	HHAMFB_01160		hypothetical protein
rMd_main_chr	cds	194534	195871	-	HHAMFB_01165	mnmE	tRNA uridine-5-carboxymethylaminomethyl(34) synthesis GTPase MnmE	EC:3.6.-.-, GO:0003924, GO:0005515, GO:0005525, GO:0005737, GO:0006400, GO:0046872, SO:0001217, UniRef:UniRef50_Q9ZCI1, UniRef:UniRef90_Q1RKJ6
rMd_main_chr	cds	196159	200910	+	HHAMFB_01170		glutamate dehydrogenase	SO:0001217, UniRef:UniRef50_A8EZV8, UniRef:UniRef90_A0A0F3QCZ9
rMd_main_chr	cds	200913	201269	+	HHAMFB_01175		Helix-turn-helix domain protein	RefSeq:WP_045799138.1, SO:0001217, UniParc:UPI0005F78071, UniRef:UniRef100_A0A0F3QJA2, UniRef:UniRef50_Q92GF0, UniRef:UniRef90_Q1RKJ3
rMd_main_chr	cds	201273	201476	+	HHAMFB_01180		DUF904 domain-containing protein	SO:0001217, UniRef:UniRef50_A0A1C3EWA1, UniRef:UniRef90_A0A1C3EWA1
rMd_main_chr	cds	201479	201796	+	HHAMFB_01185	zapA	Cell division ZapA family protein	SO:0001217, UniRef:UniRef50_Q9ZCI4, UniRef:UniRef90_A0A0F3QDV6
rMd_main_chr	cds	202156	203394	+	HHAMFB_01190		Proline/betaine transporter	SO:0001217, UniRef:UniRef50_Q92GF3, UniRef:UniRef90_Q1RKJ1
rMd_main_chr	cds	203575	203832	+	HHAMFB_01195		hypothetical protein
rMd_main_chr	cds	203888	204235	+	HHAMFB_01200		Transposase	SO:0001217, UniRef:UniRef50_A0A962QBR7
rMd_main_chr	cds	204486	204713	+	HHAMFB_01205		Transposase	SO:0001217, UniRef:UniRef50_A0A2U8I6X2
rMd_main_chr	cds	204751	205314	-	HHAMFB_01210		hypothetical protein	PFAM:PF00308.22, PFAM:PF01695.21
rMd_main_chr	cds	205515	205724	+	HHAMFB_01215		Transposase	SO:0001217, UniRef:UniRef50_A0A7C3M2Q9
rMd_main_chr	cds	205761	206504	-	HHAMFB_01220		hypothetical protein	PFAM:PF00308.22, PFAM:PF01695.21
rMd_main_chr	cds	206488	207552	-	HHAMFB_01225		Transposase	SO:0001217, UniRef:UniRef50_A0A966NK80
rMd_main_chr	cds	207607	209064	-	HHAMFB_01230		hypothetical protein	PFAM:PF01609.25
rMd_main_chr	cds	209216	209434	-	HHAMFB_01235		hypothetical protein
rMd_main_chr	cds	209434	210630	-	HHAMFB_01240		PUTATIVE TRANSPOSASE	SO:0001217, UniRef:UniRef50_Q7M7F9
rMd_main_chr	cds	210707	210985	-	HHAMFB_01245		hypothetical protein
rMd_main_chr	cds	211160	212476	-	HHAMFB_01250		RNA-directed DNA polymerase	SO:0001217, UniRef:UniRef50_A0A318CK38
rMd_main_chr	cds	213050	214402	-	HHAMFB_01255	ltrA	Group II intron-encoded protein LtrA	SO:0001217, UniRef:UniRef50_A0A6C2TZY6
rMd_main_chr	cds	214402	215598	-	HHAMFB_01260		PUTATIVE TRANSPOSASE	SO:0001217, UniRef:UniRef50_Q7M7F9
rMd_main_chr	cds	215675	216418	-	HHAMFB_01265		hypothetical protein
rMd_main_chr	cds	216597	217340	-	HHAMFB_01270		hypothetical protein	PFAM:PF00308.22, PFAM:PF01695.21
rMd_main_chr	cds	217324	218325	-	HHAMFB_01275		Transposase	SO:0001217, UniRef:UniRef50_A0A966NK80
rMd_main_chr	cds	218683	218910	-	HHAMFB_01280		Transposase	SO:0001217, UniRef:UniRef50_A0A2U8I6X2
rMd_main_chr	cds	219161	219508	-	HHAMFB_01285		Transposase	SO:0001217, UniRef:UniRef50_A0A962QBR7
rMd_main_chr	cds	219915	221114	+	HHAMFB_01290		hypothetical protein	PFAM:PF01609.25
rMd_main_chr	cds	221184	221354	-	HHAMFB_01295		hypothetical protein
rMd_main_chr	cds	221675	222178	+	HHAMFB_01300		hypothetical protein	PFAM:PF13358.10
rMd_main_chr	cds	222356	223231	-	HHAMFB_01305		Transposase	SO:0001217, UniRef:UniRef50_B3CQD0
rMd_main_chr	cds	223467	223919	+	HHAMFB_01310		hypothetical protein	PFAM:PF04101.20, SO:0001217, UniRef:UniRef50_A0A261DC16
rMd_main_chr	cds	223944	224345	-	HHAMFB_01315		proton-translocating NAD(P)(+) transhydrogenase	RefSeq:WP_011476740.1, SO:0001217, UniParc:UPI0000D500AE, UniRef:UniRef100_A0A0F3QJ97, UniRef:UniRef50_P51995, UniRef:UniRef90_A0A0F3QJ97
rMd_main_chr	cds	224572	225693	-	HHAMFB_01320		NAD(P) transhydrogenase subunit alpha part 1	SO:0001217, UniRef:UniRef50_P41077, UniRef:UniRef90_A0A0F3QMJ7
rMd_main_chr	cds	225756	226406	+	HHAMFB_01325	lolA	Outer membrane lipoprotein carrier protein LolA	SO:0001217, UniRef:UniRef50_Q9ZCA2, UniRef:UniRef90_A0A1C3EVZ0
rMd_main_chr	ncRNA	226421	226514	+	HHAMFB_01330	Bacteria_small_SRP	Bacterial small signal recognition particle RNA	RFAM:RF00169, SO:0000655
rMd_main_chr	cds	226643	228169	+	HHAMFB_01335	dnaX	DNA polymerase III subunit gamma/tau	EC:2.7.7.7, GO:0003887, GO:0006260, GO:0009360, SO:0001217, UniRef:UniRef50_Q92FZ1, UniRef:UniRef90_A0A0F3QKA9
rMd_main_chr	cds	228181	228504	+	HHAMFB_01340		YbaB/EbfC family nucleoid-associated protein	GO:0003677, GO:0005737, GO:0008150, KEGG:K09747, SO:0001217, UniRef:UniRef50_A8GU86, UniRef:UniRef90_A0A0F3QKI5
rMd_main_chr	cds	228561	228821	-	HHAMFB_01345		Transposase	SO:0001217, UniRef:UniRef50_Q1RKI4
rMd_main_chr	cds	228824	229087	-	HHAMFB_01350		Transposase and inactivated derivative	SO:0001217, UniRef:UniRef50_Q1RJK5, UniRef:UniRef90_Q1RJK5
rMd_main_chr	cds	229120	229536	-	HHAMFB_01355		hypothetical protein	SO:0001217, UniRef:UniRef50_UPI0020A1301A
rMd_main_chr	cds	230128	230649	-	HHAMFB_01360	rplI	50S ribosomal protein L9	GO:0000311, GO:0003735, GO:0005840, GO:0006412, GO:0019843, GO:0022625, GO:1990904, SO:0001217, UniRef:UniRef50_Q9ZEA4, UniRef:UniRef90_Q1RKB3
rMd_main_chr	cds	230665	230949	-	HHAMFB_01365	rpsR	30S ribosomal protein S18	COG:COG0238, COG:J, GO:0000314, GO:0003735, GO:0005840, GO:0006412, GO:0019843, GO:0022627, GO:1990904, KEGG:K02963, SO:0001217, UniRef:UniRef50_Q9ZEA5, UniRef:UniRef90_A8GY13
rMd_main_chr	cds	230988	231350	-	HHAMFB_01370	rpsF	30S ribosomal protein S6	GO:0000314, GO:0003735, GO:0005840, GO:0006412, GO:0019843, GO:0022627, GO:1990904, RefSeq:WP_011476818.1, SO:0001217, UniParc:UPI0000D500FC, UniRef:UniRef100_Q1RKB1, UniRef:UniRef50_Q92JK3, UniRef:UniRef90_Q1RKB1
rMd_main_chr	cds	231548	232021	+	HHAMFB_01375		Response regulator	SO:0001217, UniRef:UniRef50_A0A0F3QM00, UniRef:UniRef90_A0A0F3QM00
rMd_main_chr	cds	232083	232220	+	HHAMFB_01380		Transposase IS200 like	SO:0001217, UniRef:UniRef50_A0A450UGW7
rMd_main_chr	cds	232673	232834	+	HHAMFB_01385		Response regulator	SO:0001217, UniParc:UPI00061EC78C, UniRef:UniRef100_Q1RKB0, UniRef:UniRef50_Q1RKB0, UniRef:UniRef90_Q1RKB0
rMd_main_chr	cds	232927	234120	+	HHAMFB_01390		Acyl-CoA desaturase 1	SO:0001217, UniRef:UniRef50_Q92JK5, UniRef:UniRef90_Q1RKA9
rMd_main_chr	cds	234506	234694	+	HHAMFB_01395		hypothetical protein
rMd_main_chr	cds	234621	235373	-	HHAMFB_01400		IS5 family transposase	GO:0004803, SO:0001217, UniRef:UniRef50_A0A178GTH7, UniRef:UniRef90_UPI0012DC7770
rMd_main_chr	cds	235502	235639	+	HHAMFB_01405		Transposase IS200 like	SO:0001217, UniRef:UniRef50_A0A450UGW7
rMd_main_chr	cds	235999	236226	+	HHAMFB_01410		hypothetical protein
rMd_main_chr	cds	236284	236610	+	HHAMFB_01415		hypothetical protein	PFAM:PF01710.20, PFAM:PF13384.10
rMd_main_chr	cds	236679	236783	+	HHAMFB_01420		hypothetical protein	PFAM:PF13936.10
rMd_main_chr	cds	236868	237503	+	HHAMFB_01425		transposase	SO:0001217, UniRef:UniRef50_UPI001F0321EE
rMd_main_chr	cds	237554	238297	-	HHAMFB_01430		hypothetical protein	PFAM:PF00308.22, PFAM:PF01695.21
rMd_main_chr	cds	238281	239702	-	HHAMFB_01435		IS21 family transposase	SO:0001217, UniRef:UniRef50_A0A945EY07
rMd_main_chr	cds	239796	240140	+	HHAMFB_01440		hypothetical protein	PFAM:PF00665.30
rMd_main_chr	cds	240345	240578	+	HHAMFB_01445		Integrase catalytic domain-containing protein	SO:0001217, UniRef:UniRef50_A0A1F6H366
rMd_main_chr	cds	240865	241368	-	HHAMFB_01450		hypothetical protein	PFAM:PF13358.10
rMd_main_chr	cds	241388	241747	-	HHAMFB_01455		hypothetical protein	PFAM:PF01710.20, PFAM:PF13384.10
rMd_main_chr	cds	241809	242459	-	HHAMFB_01460	insF	Transposase insF for insertion sequence IS3	SO:0001217, UniRef:UniRef50_K0P2R2
rMd_main_chr	cds	242690	242875	-	HHAMFB_01465		hypothetical protein	PFAM:PF13358.10
rMd_main_chr	cds	242898	243176	-	HHAMFB_01470		hypothetical protein	PFAM:PF13358.10
rMd_main_chr	cds	243196	243555	-	HHAMFB_01475		hypothetical protein	PFAM:PF01710.20, PFAM:PF13384.10
rMd_main_chr	cds	244181	245518	+	HHAMFB_01480	tig	trigger factor	EC:5.2.1.8, GO:0003755, GO:0005737, GO:0005854, GO:0006457, GO:0007049, GO:0015031, GO:0051082, GO:0051083, GO:0051301, SO:0001217, UniRef:UniRef50_A8F2Y2, UniRef:UniRef90_A8GUQ0
rMd_main_chr	cds	245688	245933	+	HHAMFB_01485		Antitoxin	RefSeq:WP_011478012.1, SO:0001217, UniParc:UPI0000D505A8, UniRef:UniRef100_Q1RGS1, UniRef:UniRef50_B0BVK3, UniRef:UniRef90_Q1RGS1
rMd_main_chr	cds	245930	246277	+	HHAMFB_01490	vapC	Toxin of toxin-antitoxin (TA) system VapC	SO:0001217, UniRef:UniRef50_Q1RGS2, UniRef:UniRef90_Q1RGS2
rMd_main_chr	cds	246364	247233	+	HHAMFB_01495	glyQ	glycine--tRNA ligase subunit alpha	COG:COG0752, COG:J, EC:6.1.1.14, GO:0000166, GO:0004820, GO:0005524, GO:0005737, GO:0006426, SO:0001217, UniRef:UniRef50_P00960, UniRef:UniRef90_Q9ZCB0
rMd_main_chr	cds	247226	249202	+	HHAMFB_01500	glyS	Glycine--tRNA ligase beta subunit	EC:6.1.1.14, GO:0004820, GO:0005524, GO:0005737, GO:0006426, SO:0001217, UniRef:UniRef50_Q9ZCB1, UniRef:UniRef90_A8GUQ4
rMd_main_chr	cds	249199	250134	+	HHAMFB_01505		L-threonylcarbamoyladenylate synthase	EC:2.7.7.87, GO:0006400, GO:0061710, SO:0001217, UniRef:UniRef50_Q1RGS5, UniRef:UniRef90_Q1RGS5
rMd_main_chr	cds	250282	250509	-	HHAMFB_01510		Transposase	SO:0001217, UniRef:UniRef50_A0A2U8I6X2
rMd_main_chr	cds	250865	251092	-	HHAMFB_01515		hypothetical protein	PFAM:PF01710.20
rMd_main_chr	cds	251100	252044	-	HHAMFB_01520		hypothetical protein	PFAM:PF01609.25
rMd_main_chr	cds	252080	253537	-	HHAMFB_01525		hypothetical protein	PFAM:PF01609.25
rMd_main_chr	cds	253764	254000	-	HHAMFB_01530		hypothetical protein
rMd_main_chr	cds	254124	254636	+	HHAMFB_01535		hypothetical protein
rMd_main_chr	cds	254645	254866	-	HHAMFB_01540		hypothetical protein
rMd_main_chr	cds	254879	255367	-	HHAMFB_01545		Putative TldD/PmbA protein	SO:0001217, UniRef:UniRef50_E9LFG3
rMd_main_chr	cds	255527	255754	-	HHAMFB_01550		Transposase	SO:0001217, UniRef:UniRef50_A0A2U8I6X2
rMd_main_chr	cds	256005	256352	-	HHAMFB_01555		Transposase	SO:0001217, UniRef:UniRef50_A0A962QBR7
rMd_main_chr	cds	256412	258064	-	HHAMFB_01560		hypothetical protein	PFAM:PF13662.10, PFAM:PF19898.3
rMd_main_chr	cds	258227	258631	-	HHAMFB_01565		Integrase catalytic domain-containing protein	SO:0001217, UniRef:UniRef50_A0A1J5UHM4
rMd_main_chr	cds	258686	260143	-	HHAMFB_01570		hypothetical protein	PFAM:PF01609.25
rMd_main_chr	cds	260266	261102	-	HHAMFB_01575		transposase	SO:0001217, UniRef:UniRef50_UPI001F0321EE
rMd_main_chr	cds	261330	262622	-	HHAMFB_01580		hypothetical protein
rMd_main_chr	cds	263469	263900	-	HHAMFB_01585		hypothetical protein	PFAM:PF01695.21
rMd_main_chr	cds	263884	264438	-	HHAMFB_01590		hypothetical protein
rMd_main_chr	cds	264610	265305	-	HHAMFB_01595		IS21 family transposase	SO:0001217, UniRef:UniRef50_A0A349HR62
rMd_main_chr	cds	265424	268498	-	HHAMFB_01600		Conjugative transfer protein TraA_Ti	SO:0001217, UniRef:UniRef50_Q4UJC3
rMd_main_chr	cds	268625	268777	-	HHAMFB_01605		hypothetical protein	SO:0001217, UniRef:UniRef50_C4YZP4
rMd_main_chr	cds	268828	269142	+	HHAMFB_01610	traD	Conjugal transfer protein TraD	SO:0001217, UniRef:UniRef50_C4YZX8
rMd_main_chr	cds	269501	270547	+	HHAMFB_01615		Transposase (putative) YhgA-like domain-containing protein	SO:0001217, UniRef:UniRef50_A0A8E0WK75
rMd_main_chr	cds	270612	270755	-	HHAMFB_01620		hypothetical protein
rMd_main_chr	cds	270931	271068	+	HHAMFB_01625		Transposase IS200 like	SO:0001217, UniRef:UniRef50_A0A450UGW7
rMd_main_chr	cds	271582	271791	+	HHAMFB_01630		hypothetical protein	PFAM:PF13384.10, PFAM:PF13518.10
rMd_main_chr	cds	271960	272463	+	HHAMFB_01635		hypothetical protein	PFAM:PF13358.10
rMd_main_chr	cds	272408	272533	-	HHAMFB_01640		hypothetical protein
rMd_main_chr	cds	272708	273205	-	HHAMFB_01645		group II intron maturase-specific domain-containing protein	SO:0001217, UniRef:UniRef50_UPI00222E1023
rMd_main_chr	cds	273213	274670	-	HHAMFB_01650		hypothetical protein	PFAM:PF01609.25
rMd_main_chr	cds	275018	275584	-	HHAMFB_01655		ProQ/FinO domain-containing protein	SO:0001217, UniRef:UniRef50_A0A0C2R9A3
rMd_main_chr	cds	275615	276121	-	HHAMFB_01660		Transposase, YhgA-like family protein	SO:0001217, UniRef:UniRef50_A0A0F3RAG9
rMd_main_chr	cds	276329	276688	+	HHAMFB_01665		hypothetical protein	PFAM:PF01710.20, PFAM:PF13384.10
rMd_main_chr	cds	276708	277211	+	HHAMFB_01670		hypothetical protein	PFAM:PF13358.10
rMd_main_chr	cds	277156	277575	-	HHAMFB_01675		hypothetical protein
rMd_main_chr	cds	277784	277897	-	HHAMFB_01680		hypothetical protein
rMd_main_chr	cds	278059	278154	+	HHAMFB_01685		hypothetical protein
rMd_main_chr	cds	278400	279743	-	HHAMFB_01690	der	ribosome biogenesis GTPase Der	EC:3.6.5.-, GO:0003924, GO:0005525, GO:0005737, GO:0042254, GO:0043022, SO:0001217, UniRef:UniRef50_Q9ZCP6, UniRef:UniRef90_Q1RK21
rMd_main_chr	cds	279891	280160	-	HHAMFB_01695		Sugar transporter SemiSWEET	SO:0001217, UniRef:UniRef50_H8K6K3, UniRef:UniRef90_A0A1C3EUB7
rMd_main_chr	cds	280343	281227	-	HHAMFB_01700		Uncharacterized protein RBE_0210	SO:0001217, UniRef:UniRef50_O05951, UniRef:UniRef90_Q1RK23
rMd_main_chr	cds	281419	283557	-	HHAMFB_01705	lptD	LPS-assembly protein LptD	SO:0001217, UniRef:UniRef50_Q92GU8, UniRef:UniRef90_Q1RK24
rMd_main_chr	cds	283909	285237	+	HHAMFB_01710	xseA	exodeoxyribonuclease VII large subunit	EC:3.1.11.6, GO:0003676, GO:0005737, GO:0006308, GO:0008855, GO:0009318, KEGG:K03601, SO:0001217, UniRef:UniRef50_Q4UMV4, UniRef:UniRef90_A8GXS3
rMd_main_chr	cds	285262	286515	+	HHAMFB_01715		Bacterial extracellular solute-binding s, 3 family protein	SO:0001217, UniRef:UniRef50_A0A0F3MR46
rMd_main_chr	cds	286525	286845	+	HHAMFB_01720		Putative membrane protein	SO:0001217, UniRef:UniRef50_A0A0F3N3V9
rMd_main_chr	cds	286906	287691	+	HHAMFB_01725	xth	exodeoxyribonuclease III	EC:3.1.11.2, GO:0006281, GO:0008311, KEGG:K01142, SO:0001217, UniRef:UniRef50_Q92GU4, UniRef:UniRef90_A0A0F3QJG0
rMd_main_chr	cds	287862	288737	+	HHAMFB_01730		Transposase	SO:0001217, UniRef:UniRef50_B3CQD0
rMd_main_chr	cds	288938	289747	+	HHAMFB_01735	rsmA	16S rRNA (adenine(1518)-N(6)/adenine(1519)-N(6))-dimethyltransferase RsmA	EC:2.1.1.182, GO:0000179, GO:0003723, GO:0005737, GO:0052908, SO:0001217, UniRef:UniRef50_Q92GV0, UniRef:UniRef90_Q1RK29
rMd_main_chr	cds	290453	290743	+	HHAMFB_01740		DUF2673 domain-containing protein	SO:0001217, UniRef:UniRef50_A0A0F3QJR4, UniRef:UniRef90_A0A0F3QJR4
rMd_main_chr	cds	291220	292368	+	HHAMFB_01745		Bicyclomycin resistance protein	SO:0001217, UniRef:UniRef50_Q92GP7
rMd_main_chr	cds	292499	293746	+	HHAMFB_01750		lipoprotein-releasing ABC transporter permease subunit	GO:0005886, GO:0042953, SO:0001217, UniRef:UniRef50_Q92GP6, UniRef:UniRef90_A0A0F3QIL5
rMd_main_chr	cds	293739	294404	+	HHAMFB_01755	lolD	Lipoprotein-releasing system ATP-binding protein LolD	EC:7.6.2.-, GO:0005524, GO:0005886, GO:0016887, SO:0001217, UniRef:UniRef50_Q9ZCM4, UniRef:UniRef90_Q1RK34
rMd_main_chr	cds	294463	296601	+	HHAMFB_01760		Ubiquitin-like protease family profile domain-containing protein	SO:0001217, UniRef:UniRef50_Q92GP4, UniRef:UniRef90_Q1RK35
rMd_main_chr	cds	296728	298002	+	HHAMFB_01765		Hemolysin-like protein	SO:0001217, UniRef:UniRef50_Q92GP3, UniRef:UniRef90_Q1RK36
rMd_main_chr	cds	298031	300070	+	HHAMFB_01770	ccmF	Cytochrome c-type biogenesis protein ccmF	SO:0001217, UniRef:UniRef50_Q92GP2
rMd_main_chr	cds	300202	301659	+	HHAMFB_01775		hypothetical protein	PFAM:PF01609.25
rMd_main_chr	cds	301834	302052	+	HHAMFB_01780		Antitoxin	SO:0001217, UniRef:UniRef50_A0A1F2ZNY9
rMd_main_chr	cds	302042	302287	+	HHAMFB_01785		PIN domain-containing protein	SO:0001217, UniRef:UniRef50_A0A510G755
rMd_main_chr	cds	302482	304563	+	HHAMFB_01790	ligA	NAD-dependent DNA ligase LigA	EC:6.5.1.2, GO:0003677, GO:0003911, GO:0006260, GO:0006281, GO:0046872, SO:0001217, UniRef:UniRef50_Q4UN15, UniRef:UniRef90_Q1RK40
rMd_main_chr	cds	305058	305399	+	HHAMFB_01795		Transposase family protein	SO:0001217, UniRef:UniRef50_A0A0F3RAX8
rMd_main_chr	cds	305393	305743	+	HHAMFB_01800	tnpB	IS66 family insertion sequence element accessory protein TnpB	SO:0001217, UniRef:UniRef50_A0A938C8D3
rMd_main_chr	cds	305929	307026	+	HHAMFB_01805		hypothetical protein	PFAM:PF13005.11
rMd_main_chr	cds	307105	307446	+	HHAMFB_01810		Transposase family protein	SO:0001217, UniRef:UniRef50_A0A0F3RAX8
rMd_main_chr	cds	307440	307673	+	HHAMFB_01815	tnpB	IS66 family insertion sequence element accessory protein TnpB	SO:0001217, UniRef:UniRef50_A0A937YI60
rMd_main_chr	cds	308171	309628	+	HHAMFB_01820		hypothetical protein	PFAM:PF01609.25
rMd_main_chr	cds	309683	310045	+	HHAMFB_01825		Integrase catalytic domain-containing protein	SO:0001217, UniRef:UniRef50_A0A1J5UHM4
rMd_main_chr	cds	310147	311481	-	HHAMFB_01830	tolB	Tol-Pal system beta propeller repeat protein TolB	GO:0005215, GO:0006810, GO:0007049, GO:0017038, GO:0030288, GO:0042597, GO:0051301, SO:0001217, UniRef:UniRef50_Q9ZDM5, UniRef:UniRef90_A8GXK7
rMd_main_chr	cds	311658	312629	-	HHAMFB_01835	tonB	Periplasmic protein TonB	SO:0001217, UniRef:UniRef50_Q68X61, UniRef:UniRef90_Q1RJW6
rMd_main_chr	cds	312619	313050	-	HHAMFB_01840	tolR	protein TolR	GO:0015078, GO:0061024, GO:0098567, GO:1902600, RefSeq:WP_045799042.1, SO:0001217, UniParc:UPI0005F859C5, UniRef:UniRef100_A0A0F3QIJ5, UniRef:UniRef50_A8EZE2, UniRef:UniRef90_A8EZE2
rMd_main_chr	cds	313050	313775	-	HHAMFB_01845	tolQ	protein TolQ	GO:0005886, GO:0015078, GO:1902600, RefSeq:WP_011476958.1, SO:0001217, UniParc:UPI0000D50182, UniRef:UniRef100_A0A0F3QJE7, UniRef:UniRef50_H8K4U7, UniRef:UniRef90_H8K4U7
rMd_main_chr	cds	314149	315024	+	HHAMFB_01850		Transposase	SO:0001217, UniRef:UniRef50_B3CQD0
rMd_main_chr	cds	315391	315603	+	HHAMFB_01855		Tc1-like transposase DDE domain-containing protein	SO:0001217, UniRef:UniRef50_D3V4X6
rMd_main_chr	cds	315668	316072	+	HHAMFB_01860		hypothetical protein
rMd_main_chr	cds	316102	316566	+	HHAMFB_01865		Transposase	SO:0001217, UniRef:UniRef50_A0A8E0WMY7
rMd_main_chr	cds	316586	316813	-	HHAMFB_01870		Transposase	SO:0001217, UniRef:UniRef50_A0A2U8I6X2
rMd_main_chr	cds	317020	317523	-	HHAMFB_01875		hypothetical protein	PFAM:PF13358.10
rMd_main_chr	cds	317543	317902	-	HHAMFB_01880		hypothetical protein	PFAM:PF01710.20, PFAM:PF13384.10
rMd_main_chr	cds	318215	318562	-	HHAMFB_01885		Transposase	SO:0001217, UniRef:UniRef50_A0A962QBR7
rMd_main_chr	cds	318720	319361	+	HHAMFB_01890		Integrase core domain	SO:0001217, UniRef:UniRef50_A0A345PN45
rMd_main_chr	cds	319419	319637	-	HHAMFB_01895		Tc1-like transposase DDE domain-containing protein	SO:0001217, UniRef:UniRef50_A0A380N170
rMd_main_chr	cds	319888	320235	-	HHAMFB_01900		Transposase	SO:0001217, UniRef:UniRef50_A0A962QBR7
rMd_main_chr	cds	320325	320684	-	HHAMFB_01905		hypothetical protein	PFAM:PF01710.20, PFAM:PF13384.10
rMd_main_chr	cds	320756	321193	+	HHAMFB_01910		Transposase	SO:0001217, UniRef:UniRef50_A0A431ISF4
rMd_main_chr	cds	321876	322751	-	HHAMFB_01915		Bacterial lipid A biosynthesis acyltransferase family protein	SO:0001217, UniRef:UniRef50_A0A818ZGG7, UniRef:UniRef90_A0A0F3QIJ4
rMd_main_chr	cds	322726	323691	-	HHAMFB_01920	lpxK	tetraacyldisaccharide 4'-kinase	EC:2.7.1.130, GO:0005524, GO:0009029, GO:0009245, GO:0016310, SO:0001217, UniRef:UniRef50_Q9ZCL0, UniRef:UniRef90_Q1RK48
rMd_main_chr	cds	323848	325305	-	HHAMFB_01925		hypothetical protein	PFAM:PF01609.25
rMd_main_chr	cds	325418	325882	-	HHAMFB_01930		hypothetical protein	PFAM:PF13358.10
rMd_main_chr	cds	325902	326261	-	HHAMFB_01935		hypothetical protein	PFAM:PF01710.20, PFAM:PF13384.10
rMd_main_chr	cds	326455	328131	+	HHAMFB_01940		IS1634 family transposase	SO:0001217, UniRef:UniRef50_A0A958VQ34
rMd_main_chr	cds	328536	329441	-	HHAMFB_01945		(pseudo) Outer membrane autotransporter barrel domain protein	SO:0001217, UniRef:UniRef50_A0A0F3QJI4, UniRef:UniRef90_A0A0F3QJI4
rMd_main_chr	cds	329619	330077	-	HHAMFB_01950		hypothetical protein
rMd_main_chr	cds	330249	330596	+	HHAMFB_01955		Transposase	SO:0001217, UniRef:UniRef50_A0A962QBR7
rMd_main_chr	cds	330847	331074	+	HHAMFB_01960		Transposase	SO:0001217, UniRef:UniRef50_A0A2U8I6X2
rMd_main_chr	cds	331222	331725	-	HHAMFB_01965		hypothetical protein	PFAM:PF13358.10
rMd_main_chr	cds	331745	332104	-	HHAMFB_01970		hypothetical protein	PFAM:PF01710.20, PFAM:PF13384.10
rMd_main_chr	cds	332829	333053	+	HHAMFB_01975		hypothetical protein	PFAM:PF01710.20
rMd_main_chr	cds	333158	333505	+	HHAMFB_01980		Transposase	SO:0001217, UniRef:UniRef50_A0A962QBR7
rMd_main_chr	cds	333756	333983	+	HHAMFB_01985		Transposase	SO:0001217, UniRef:UniRef50_A0A2U8I6X2
rMd_main_chr	cds	334003	334674	-	HHAMFB_01990		hypothetical protein	PFAM:PF12334.12, SO:0001217, UniRef:UniRef50_UPI000B153DDD
rMd_main_chr	cds	334872	336329	+	HHAMFB_01995		hypothetical protein	PFAM:PF01609.25
rMd_main_chr	cds	336766	337269	-	HHAMFB_02000		hypothetical protein	PFAM:PF13358.10
rMd_main_chr	cds	337289	337648	-	HHAMFB_02005		hypothetical protein	PFAM:PF01710.20, PFAM:PF13384.10
rMd_main_chr	cds	338153	338758	-	HHAMFB_02010		RelA/SpoT domain-containing protein	SO:0001217, UniRef:UniRef50_A0A0B7J0G6, UniRef:UniRef90_A0A0F3QJU2
rMd_main_chr	cds	339018	339977	-	HHAMFB_02015		ATP-dependent protease ATP-binding subunit	SO:0001217, UniRef:UniRef50_A8EZS9
rMd_main_chr	cds	340359	341021	+	HHAMFB_02020		IS5 family transposase	GO:0004803, SO:0001217, UniRef:UniRef50_A0A178GTH7, UniRef:UniRef90_UPI0012DC7770
rMd_main_chr	cds	341153	341683	+	HHAMFB_02025		hypothetical protein
rMd_main_chr	cds	341729	342076	+	HHAMFB_02030		Transposase	SO:0001217, UniRef:UniRef50_A0A962QBR7
rMd_main_chr	cds	342327	342554	+	HHAMFB_02035		Transposase	SO:0001217, UniRef:UniRef50_A0A2U8I6X2
rMd_main_chr	cds	342570	342995	-	HHAMFB_02040		hypothetical protein	PFAM:PF13384.10, PFAM:PF13518.10, PFAM:PF13551.10, SO:0001217, UniRef:UniRef50_UPI0012B1D90D
rMd_main_chr	cds	343069	344664	-	HHAMFB_02045		IS66 family transposase	SO:0001217, UniRef:UniRef50_UPI0020241E94
rMd_main_chr	cds	344850	345200	-	HHAMFB_02050	tnpB	IS66 family insertion sequence element accessory protein TnpB	SO:0001217, UniRef:UniRef50_A0A938C8D3
rMd_main_chr	cds	345194	345535	-	HHAMFB_02055		Transposase family protein	SO:0001217, UniRef:UniRef50_A0A0F3RAX8
rMd_main_chr	cds	345669	346106	+	HHAMFB_02060		Group II intron reverse transcriptase/maturase	SO:0001217, UniRef:UniRef50_A0A2V7TLQ0
rMd_main_chr	cds	346281	346718	+	HHAMFB_02065		hypothetical protein
rMd_main_chr	cds	346880	347266	-	HHAMFB_02070		hypothetical protein	SO:0001217, UniRef:UniRef50_L4J163
rMd_main_chr	cds	347424	348596	-	HHAMFB_02075		hypothetical protein	PFAM:PF13005.11
rMd_main_chr	cds	348770	350227	+	HHAMFB_02080		hypothetical protein	PFAM:PF01609.25
rMd_main_chr	cds	350305	350619	-	HHAMFB_02085		DDE-type integrase/transposase/recombinase	SO:0001217, UniRef:UniRef50_UPI001F00145B
rMd_main_chr	cds	350743	351090	+	HHAMFB_02090		Transposase	SO:0001217, UniRef:UniRef50_A0A962QBR7
rMd_main_chr	cds	351302	352294	+	HHAMFB_02095		IS21 family transposase	SO:0001217, UniRef:UniRef50_A0A352Z6C9
rMd_main_chr	cds	352234	352716	-	HHAMFB_02100		hypothetical protein	PFAM:PF13358.10
rMd_main_chr	cds	352736	353095	-	HHAMFB_02105		hypothetical protein	PFAM:PF01710.20, PFAM:PF13384.10
rMd_main_chr	cds	353303	353830	+	HHAMFB_02110		hypothetical protein
rMd_main_chr	cds	353814	354557	+	HHAMFB_02115		hypothetical protein	PFAM:PF00308.22, PFAM:PF01695.21
rMd_main_chr	cds	354798	355025	+	HHAMFB_02120		Transposase	SO:0001217, UniRef:UniRef50_A0A2U8I6X2
rMd_main_chr	cds	355183	356640	-	HHAMFB_02125		hypothetical protein	PFAM:PF01609.25
rMd_main_chr	cds	357141	358187	+	HHAMFB_02130		ComEC/Rec2-related protein	SO:0001217, UniRef:UniRef50_Q4UNI6
rMd_main_chr	cds	358171	359376	+	HHAMFB_02135		CCA tRNA nucleotidyltransferase 1, mitochondrial	SO:0001217, UniRef:UniRef50_B0BVS9, UniRef:UniRef90_A0A0F3QIQ3
rMd_main_chr	cds	359392	360279	+	HHAMFB_02140		Zinc ABC transporter substrate-binding protein	SO:0001217, UniRef:UniRef50_Q9ZEC9, UniRef:UniRef90_A0A1C3EW73
rMd_main_chr	cds	360541	362097	-	HHAMFB_02145		IS1634 family transposase	SO:0001217, UniRef:UniRef50_A0A958VQ34
rMd_main_chr	cds	362105	362530	-	HHAMFB_02150		hypothetical protein
rMd_main_chr	cds	362610	364031	+	HHAMFB_02155		IS21 family transposase	SO:0001217, UniRef:UniRef50_A0A945EY07
rMd_main_chr	cds	364015	364758	+	HHAMFB_02160		hypothetical protein	PFAM:PF00308.22, PFAM:PF01695.21
rMd_main_chr	cds	364774	364986	+	HHAMFB_02165		hypothetical protein
rMd_main_chr	cds	365054	365395	+	HHAMFB_02170		Transposase family protein	SO:0001217, UniRef:UniRef50_A0A0F3RAX8
rMd_main_chr	cds	365389	365739	+	HHAMFB_02175	tnpB	IS66 family insertion sequence element accessory protein TnpB	SO:0001217, UniRef:UniRef50_A0A938C8D3
rMd_main_chr	cds	365925	367520	+	HHAMFB_02180		IS66 family transposase	SO:0001217, UniRef:UniRef50_UPI0020241E94
rMd_main_chr	cds	367668	367775	+	HHAMFB_02185		hypothetical protein
rMd_main_chr	cds	367787	369382	-	HHAMFB_02190		IS66 family transposase	SO:0001217, UniRef:UniRef50_UPI0020241E94
rMd_main_chr	cds	369568	369918	-	HHAMFB_02195	tnpB	IS66 family insertion sequence element accessory protein TnpB	SO:0001217, UniRef:UniRef50_A0A938C8D3
rMd_main_chr	cds	369912	370253	-	HHAMFB_02200		Transposase family protein	SO:0001217, UniRef:UniRef50_A0A0F3RAX8
rMd_main_chr	cds	370415	371263	+	HHAMFB_02205		Transposase	SO:0001217, UniRef:UniRef50_A0A966NK80
rMd_main_chr	cds	371247	371504	+	HHAMFB_02210		hypothetical protein	PFAM:PF01695.21
rMd_main_chr	cds	371623	371919	+	HHAMFB_02215		hypothetical protein	PFAM:PF13384.10, PFAM:PF13518.10, PFAM:PF13551.10
rMd_main_chr	cds	371935	372162	-	HHAMFB_02220		Transposase	SO:0001217, UniRef:UniRef50_A0A2U8I6X2
rMd_main_chr	cds	372429	374024	-	HHAMFB_02225		IS66 family transposase	SO:0001217, UniRef:UniRef50_UPI0020241E94
rMd_main_chr	cds	374210	374560	-	HHAMFB_02230	tnpB	IS66 family insertion sequence element accessory protein TnpB	SO:0001217, UniRef:UniRef50_A0A938C8D3
rMd_main_chr	cds	374554	374895	-	HHAMFB_02235		Transposase family protein	SO:0001217, UniRef:UniRef50_A0A0F3RAX8
rMd_main_chr	cds	375007	375354	-	HHAMFB_02240		Transposase	SO:0001217, UniRef:UniRef50_A0A962QBR7
rMd_main_chr	cds	375639	375980	-	HHAMFB_02245		Transposase family protein	SO:0001217, UniRef:UniRef50_A0A0F3RAX8
rMd_main_chr	cds	376166	377632	-	HHAMFB_02250		Deoxyribodipyrimidine photo-lyase	SO:0001217, UniRef:UniRef50_Q1RKC7, UniRef:UniRef90_Q1RKC7
rMd_main_chr	cds	377955	378755	-	HHAMFB_02255	blaOXA	class D beta-lactamase	EC:3.5.2.6, GO:0008658, GO:0008800, NCBIFam:NF000270.1, SO:0001217, UniRef:UniRef50_A0A3A6V665, UniRef:UniRef90_Q1RKC6
rMd_main_chr	cds	379043	381418	-	HHAMFB_02260	mrcA	Penicillin-binding protein 1A	GO:0005886, GO:0006508, GO:0008360, GO:0008658, GO:0008955, GO:0009002, GO:0009252, GO:0046677, GO:0071555, SO:0001217, UniRef:UniRef50_Q9ZCE9, UniRef:UniRef90_Q1RKC5
rMd_main_chr	cds	381435	382772	-	HHAMFB_02265	miaB	tRNA (N6-isopentenyl adenosine(37)-C2)-methylthiotransferase MiaB	EC:2.8.4.3, GO:0005737, GO:0006400, GO:0016782, GO:0035596, GO:0046872, GO:0051539, GO:1904047, SO:0001217, UniRef:UniRef50_Q9ZCE8, UniRef:UniRef90_Q1RKC2
rMd_main_chr	cds	382950	383183	-	HHAMFB_02270		hypothetical protein	SO:0001217, UniRef:UniRef50_A0A0F3QK13, UniRef:UniRef90_A0A0F3QK13
rMd_main_chr	cds	383214	383882	-	HHAMFB_02275		(pseudo) Viral A-type inclusion protein	SO:0001217, UniRef:UniRef50_A0A1C3EYM7, UniRef:UniRef90_A0A1C3EYM7
rMd_main_chr	cds	384393	386132	-	HHAMFB_02280		ABC transporter family protein	SO:0001217, UniRef:UniRef50_Q92GD6, UniRef:UniRef90_A0A0F3QM09
rMd_main_chr	cds	386311	387183	-	HHAMFB_02285		Nucleotidyltransferase	SO:0001217, UniRef:UniRef50_Q1RK18
rMd_main_chr	cds	387573	388838	-	HHAMFB_02290	fabF	beta-ketoacyl-ACP synthase II	EC:2.3.1.179, GO:0004315, GO:0006633, SO:0001217, UniRef:UniRef50_Q2GJE8, UniRef:UniRef90_Q1RKB9
rMd_main_chr	cds	388892	389137	-	HHAMFB_02295	acpP	acyl carrier protein	GO:0000036, GO:0005737, GO:0006633, SO:0001217, UniParc:UPI0002F6EC0B, UniRef:UniRef100_A0A1C3EYL7, UniRef:UniRef50_Q9ZCH9, UniRef:UniRef90_Q1RKB8
rMd_main_chr	cds	389290	390015	-	HHAMFB_02300	fabG	3-oxoacyl-ACP reductase FabG	EC:1.1.1.100, GO:0004316, GO:0016491, GO:0030497, GO:0050661, GO:0051287, SO:0001217, UniRef:UniRef50_P50941, UniRef:UniRef90_Q1RKB7
rMd_main_chr	cds	390008	391039	-	HHAMFB_02305	recA	recombinase RecA	COG:COG0468, COG:L, GO:0003677, GO:0003684, GO:0003697, GO:0005524, GO:0005737, GO:0006281, GO:0006310, GO:0008094, GO:0009432, GO:0016887, GO:0140664, SO:0001217, UniRef:UniRef50_P41079, UniRef:UniRef90_P41079
rMd_main_chr	cds	391352	392158	-	HHAMFB_02310		hypothetical protein
rMd_main_chr	cds	392160	392333	-	HHAMFB_02315		IstB-like ATP-binding domain-containing protein	SO:0001217, UniRef:UniRef50_K8CI74
rMd_main_chr	cds	392479	392739	-	HHAMFB_02320		Transposase DDE domain-containing protein	SO:0001217, UniRef:UniRef50_A0A364LGS6
rMd_main_chr	cds	393013	393240	-	HHAMFB_02325		Transposase	SO:0001217, UniRef:UniRef50_A0A2U8I6X2
rMd_main_chr	cds	393491	393838	-	HHAMFB_02330		Transposase	SO:0001217, UniRef:UniRef50_A0A962QBR7
rMd_main_chr	cds	393924	394607	+	HHAMFB_02335		transposase	SO:0001217, UniRef:UniRef50_UPI001F0321EE
rMd_main_chr	cds	394673	395116	+	HHAMFB_02340		Integrase catalytic domain-containing protein	SO:0001217, UniRef:UniRef50_A0A1J5UHM4
rMd_main_chr	cds	395174	395983	-	HHAMFB_02345		hypothetical protein
rMd_main_chr	cds	396310	396669	+	HHAMFB_02350		hypothetical protein	PFAM:PF01710.20, PFAM:PF13384.10
rMd_main_chr	cds	396845	397297	+	HHAMFB_02355		Transposase	SO:0001217, UniRef:UniRef50_A0A431ISF4
rMd_main_chr	cds	397463	398338	-	HHAMFB_02360		Transposase	SO:0001217, UniRef:UniRef50_B3CQD0
rMd_main_chr	cds	398565	398789	-	HHAMFB_02365		hypothetical protein
rMd_main_chr	cds	398797	400254	-	HHAMFB_02370		hypothetical protein	PFAM:PF01609.25
rMd_main_chr	cds	400437	401279	-	HHAMFB_02375	rsmI	16S rRNA (cytidine(1402)-2'-O)-methyltransferase	EC:2.1.1.198, GO:0000451, GO:0008649, GO:0008757, KEGG:K07056, SO:0001217, UniRef:UniRef50_Q9ZCJ3, UniRef:UniRef90_Q1RGM0
rMd_main_chr	cds	401305	402423	+	HHAMFB_02380		Penicillin-binding protein activator	SO:0001217, UniRef:UniRef50_Q9ZCJ2, UniRef:UniRef90_A0A1C3EZA2
rMd_main_chr	cds	402910	403245	+	HHAMFB_02385		hypothetical protein	SO:0001217, UniRef:UniRef50_Q1RJZ1, UniRef:UniRef90_Q1RK91
rMd_main_chr	cds	403540	404043	-	HHAMFB_02390		hypothetical protein	PFAM:PF13358.10
rMd_main_chr	cds	404337	404540	+	HHAMFB_02395		Transposase	SO:0001217, UniRef:UniRef50_A0A0F3M986
rMd_main_chr	cds	404672	406129	+	HHAMFB_02400		hypothetical protein	PFAM:PF01609.25
rMd_main_chr	cds	406137	406892	+	HHAMFB_02405		Transposase	SO:0001217, UniRef:UniRef50_B3CQD0
rMd_main_chr	cds	406884	407099	-	HHAMFB_02410		hypothetical protein	PFAM:PF13384.10, PFAM:PF13518.10
rMd_main_chr	cds	407359	408102	-	HHAMFB_02415		hypothetical protein	PFAM:PF00308.22, PFAM:PF01695.21
rMd_main_chr	cds	408086	409507	-	HHAMFB_02420		IS21 family transposase	SO:0001217, UniRef:UniRef50_A0A945EY07
rMd_main_chr	cds	409587	409844	+	HHAMFB_02425		hypothetical protein
rMd_main_chr	cds	409864	410367	+	HHAMFB_02430		hypothetical protein	PFAM:PF13358.10
rMd_main_chr	cds	410656	410811	-	HHAMFB_02435	tatA	Sec-independent protein translocase protein TatA	COG:COG1826, COG:U, GO:0008320, GO:0033281, GO:0043953, RefSeq:WP_016947907.1, SO:0001217, UniParc:UPI0002EAB344, UniRef:UniRef100_A0A1C3ET18, UniRef:UniRef50_A8F2N4, UniRef:UniRef90_Q1RGM3
rMd_main_chr	cds	410879	411478	+	HHAMFB_02440		Phosphatidylglycerophosphatase A	EC:3.1.3.27, KEGG:K01095, SO:0001217, UniRef:UniRef50_A8EZV0, UniRef:UniRef90_A0A0F3QMD2
rMd_main_chr	cds	412782	413225	-	HHAMFB_02445		Integrase catalytic domain-containing protein	SO:0001217, UniRef:UniRef50_A0A1J5UHM4
rMd_main_chr	cds	413543	415000	+	HHAMFB_02450		hypothetical protein	PFAM:PF01609.25
rMd_main_chr	cds	415008	415322	+	HHAMFB_02455		hypothetical protein
rMd_main_chr	cds	415975	416334	+	HHAMFB_02460		hypothetical protein	PFAM:PF01710.20, PFAM:PF13384.10
rMd_main_chr	cds	416354	416857	+	HHAMFB_02465		hypothetical protein	PFAM:PF13358.10
rMd_main_chr	cds	416981	417721	-	HHAMFB_02470		transposase	SO:0001217, UniRef:UniRef50_UPI001F0321EE
rMd_main_chr	cds	417834	417977	+	HHAMFB_02475		hypothetical protein
rMd_main_chr	cds	417999	418103	+	HHAMFB_02480		hypothetical protein
rMd_main_chr	cds	418116	418340	+	HHAMFB_02485		4a-hydroxytetrahydrobiopterin dehydratase	SO:0001217, UniRef:UniRef50_H8K8C5
rMd_main_chr	cds	418732	419049	+	HHAMFB_02490	rplU	50S ribosomal protein L21	COG:COG0261, COG:J, GO:0000311, GO:0003735, GO:0005737, GO:0005840, GO:0006412, GO:0019843, GO:0022625, GO:1990904, RefSeq:WP_011478056.1, SO:0001217, UniParc:UPI0000D505D4, UniRef:UniRef100_A8GYB4, UniRef:UniRef50_Q9ZCI9, UniRef:UniRef90_Q9ZCI9
rMd_main_chr	cds	419089	419349	+	HHAMFB_02495	rpmA	50S ribosomal protein L27	COG:COG0211, COG:J, GO:0000315, GO:0003735, GO:0005840, GO:0006412, GO:0022625, GO:1990904, RefSeq:WP_011478055.1, SO:0001217, UniParc:UPI0000D505D3, UniRef:UniRef100_A8GYB3, UniRef:UniRef50_O21275, UniRef:UniRef90_Q9ZCI8
rMd_main_chr	cds	419632	420852	+	HHAMFB_02500	lysC	aspartate kinase	EC:2.7.2.4, GO:0004072, GO:0005524, GO:0009088, GO:0009089, GO:0016310, GO:0019877, SO:0001217, UniRef:UniRef50_Q9ZCI7, UniRef:UniRef90_Q1RGM9
rMd_main_chr	cds	420943	421170	-	HHAMFB_02505		Transposase	SO:0001217, UniRef:UniRef50_A0A2U8I6X2
rMd_main_chr	cds	421421	421768	-	HHAMFB_02510		Transposase	SO:0001217, UniRef:UniRef50_A0A962QBR7
rMd_main_chr	cds	422005	422487	+	HHAMFB_02515		HTH cro/C1-type domain-containing protein	RefSeq:WP_011478053.1, SO:0001217, UniParc:UPI0000D505D1, UniRef:UniRef100_Q1RGN0, UniRef:UniRef50_Q1RGN0, UniRef:UniRef90_Q1RGN0
rMd_main_chr	cds	422497	423435	+	HHAMFB_02520		Beta-lactamase superfamily domain protein	SO:0001217, UniRef:UniRef50_A0A0F3MSM3
rMd_main_chr	cds	423628	424503	+	HHAMFB_02525		Transposase	SO:0001217, UniRef:UniRef50_B3CQD0
rMd_main_chr	cds	424549	424818	+	HHAMFB_02530		hypothetical protein	SO:0001217, UniRef:UniRef50_A0A0F3QJ24
rMd_main_chr	cds	424876	426072	-	HHAMFB_02535		PUTATIVE TRANSPOSASE	SO:0001217, UniRef:UniRef50_Q7M7F9
rMd_main_chr	cds	426373	426510	+	HHAMFB_02540		Transposase IS200 like	SO:0001217, UniRef:UniRef50_A0A450UGW7
rMd_main_chr	cds	426959	427318	+	HHAMFB_02545		hypothetical protein	PFAM:PF01710.20, PFAM:PF13384.10
rMd_main_chr	cds	427338	427841	+	HHAMFB_02550		hypothetical protein	PFAM:PF13358.10
rMd_main_chr	cds	428035	429357	+	HHAMFB_02555		DUF2748 domain-containing protein	SO:0001217, UniRef:UniRef50_Q9ZEB1, UniRef:UniRef90_A0A0F3QIW5
rMd_main_chr	cds	430004	431461	-	HHAMFB_02560		hypothetical protein	PFAM:PF01609.25
rMd_main_chr	cds	431542	432285	-	HHAMFB_02565		hypothetical protein	PFAM:PF00308.22, PFAM:PF01695.21
rMd_main_chr	cds	432269	433690	-	HHAMFB_02570		IS21 family transposase	SO:0001217, UniRef:UniRef50_A0A945EY07
rMd_main_chr	cds	433751	433882	-	HHAMFB_02575		hypothetical protein
rMd_main_chr	cds	433970	434095	+	HHAMFB_02580		hypothetical protein
rMd_main_chr	cds	434310	437825	-	HHAMFB_02585	dnaE	DNA polymerase III subunit alpha	EC:2.7.7.7, GO:0003676, GO:0003887, GO:0005737, GO:0006260, GO:0008408, KEGG:K02337, SO:0001217, UniRef:UniRef50_O05974, UniRef:UniRef90_Q1RKF9
rMd_main_chr	cds	437991	439295	-	HHAMFB_02590	udg	UDP-glucose 6-dehydrogenase	EC:1.1.1.22, GO:0000271, GO:0003979, GO:0006065, GO:0051287, SO:0001217, UniRef:UniRef50_O05973, UniRef:UniRef90_Q1RKF8
rMd_main_chr	cds	439390	441909	+	HHAMFB_02595	ampG	Transporter AmpG 3	SO:0001217, UniRef:UniRef50_Q1RKF7, UniRef:UniRef90_Q1RKF7
rMd_main_chr	cds	441911	443170	+	HHAMFB_02600	ampG3	Putative transporter AmpG 3	GO:0005886, GO:0022857, KEGG:K08218, SO:0001217, UniRef:UniRef50_Q9ZCG7, UniRef:UniRef90_Q1RKF6
rMd_main_chr	cds	443204	443395	+	HHAMFB_02605		hypothetical protein
rMd_main_chr	cds	443392	444138	+	HHAMFB_02610	tatC	twin-arginine translocase subunit TatC	GO:0005886, GO:0015628, SO:0001217, UniRef:UniRef50_Q9ZCG6, UniRef:UniRef90_A0A0F3QIZ0
rMd_main_chr	cds	444125	445405	+	HHAMFB_02615	serS	serine--tRNA ligase	EC:6.1.1.11, GO:0004828, GO:0005524, GO:0005737, GO:0006434, GO:0016260, SO:0001217, UniRef:UniRef50_Q5PAH7, UniRef:UniRef90_Q1RKF4
rMd_main_chr	cds	445700	448132	+	HHAMFB_02620	virB4	VirB4	SO:0001217, UniRef:UniRef50_Q92GA6, UniRef:UniRef90_Q1RKF3
rMd_main_chr	cds	448308	451790	+	HHAMFB_02625		Uncharacterized protein RP785	SO:0001217, UniRef:UniRef50_O05975, UniRef:UniRef90_Q1RKF2
rMd_main_chr	cds	451794	452702	+	HHAMFB_02630		Uncharacterized membrane protein RBE_0082	GO:0005886, KEGG:K05794, SO:0001217, UniRef:UniRef50_Q4UK32, UniRef:UniRef90_Q1RKF1
rMd_main_chr	cds	452747	453478	+	HHAMFB_02635		Uncharacterized protein RP788	SO:0001217, UniRef:UniRef50_O05978, UniRef:UniRef90_Q1RKF0
rMd_main_chr	cds	453632	454009	+	HHAMFB_02640		hypothetical protein	PFAM:PF13649.10, PFAM:PF13847.10
rMd_main_chr	cds	454087	454971	+	HHAMFB_02645		IS110 family transposase	GO:0004803, KEGG:K07486, SO:0001217, UniRef:UniRef50_A0A450Y3R2, UniRef:UniRef90_UPI00209D51A7
rMd_main_chr	cds	455336	456793	+	HHAMFB_02650		hypothetical protein	PFAM:PF01609.25
rMd_main_chr	cds	457163	458467	+	HHAMFB_02655		Uncharacterized protein RP789	SO:0001217, UniRef:UniRef50_O05979
rMd_main_chr	cds	458649	459206	+	HHAMFB_02660	nuoJ	NADH-quinone oxidoreductase subunit J	EC:1.6.5.9, EC:7.1.1.-, GO:0005886, GO:0008137, GO:0048038, SO:0001217, UniRef:UniRef50_Q9ZCG3, UniRef:UniRef90_Q1RKE8
rMd_main_chr	cds	459199	459513	+	HHAMFB_02665	nuoK	NADH-quinone oxidoreductase subunit NuoK	COG:C, COG:COG0713, EC:1.6.5.9, EC:7.1.1.-, GO:0005886, GO:0016651, GO:0042773, GO:0048038, GO:0050136, RefSeq:WP_016948103.1, SO:0001217, UniParc:UPI000304FA7D, UniRef:UniRef100_Q1RKE7, UniRef:UniRef50_A1B482, UniRef:UniRef90_Q9ZCG2
rMd_main_chr	cds	459516	461459	+	HHAMFB_02670	nuoL	NADH-quinone oxidoreductase subunit L	EC:7.1.1.-, EC:7.1.1.2, GO:0005886, GO:0008137, GO:0042773, GO:0048038, SO:0001217, UniRef:UniRef50_Q92G97, UniRef:UniRef90_Q1RKE6
rMd_main_chr	cds	461709	463193	+	HHAMFB_02675	nuoM	NADH-quinone oxidoreductase subunit M	EC:1.6.5.9, EC:7.1.1.-, GO:0005886, GO:0008137, GO:0042773, GO:0048038, SO:0001217, UniRef:UniRef50_Q9ZCG0, UniRef:UniRef90_Q1RKE5
rMd_main_chr	cds	463401	463724	+	HHAMFB_02680		hypothetical protein
rMd_main_chr	cds	463748	463879	+	HHAMFB_02685		hypothetical protein
rMd_main_chr	cds	463920	465050	+	HHAMFB_02690	ltrA	Group II intron-encoded protein LtrA	SO:0001217, UniRef:UniRef50_A0A6C2TZY6
rMd_main_chr	cds	465624	466940	+	HHAMFB_02695		RNA-directed DNA polymerase	SO:0001217, UniRef:UniRef50_A0A318CK38
rMd_main_chr	cds	467115	467366	+	HHAMFB_02700		hypothetical protein	SO:0001217, UniRef:UniRef50_A0A0F3QEC5
rMd_main_chr	cds	467363	467548	+	HHAMFB_02705		Putative nADH dehydrogenase subunit M	SO:0001217, UniRef:UniRef50_A0A0F3QIU5, UniRef:UniRef90_A0A0F3QIU5
rMd_main_chr	cds	467550	468140	+	HHAMFB_02710	ccmA	heme ABC exporter ATP-binding protein CcmA	EC:7.6.2.5, GO:0005524, GO:0005886, GO:0015439, GO:0015886, GO:0016887, GO:0017004, GO:0043190, SO:0001217, UniRef:UniRef50_Q92G95, UniRef:UniRef90_Q1RKE4
rMd_main_chr	cds	468514	468855	+	HHAMFB_02715		Transposase family protein	SO:0001217, UniRef:UniRef50_A0A0F3RAX8
rMd_main_chr	cds	468849	469199	+	HHAMFB_02720	tnpB	IS66 family insertion sequence element accessory protein TnpB	SO:0001217, UniRef:UniRef50_A0A938C8D3
rMd_main_chr	cds	469385	470980	+	HHAMFB_02725		IS66 family transposase	SO:0001217, UniRef:UniRef50_UPI0020241E94
rMd_main_chr	cds	471083	471358	+	HHAMFB_02730		hypothetical protein	PFAM:PF00210.28
rMd_main_chr	cds	471427	472455	+	HHAMFB_02735	istA	IS21 family transposase	GO:0004803, SO:0001217, UniRef:UniRef50_A0A8I1QAI2, UniRef:UniRef90_A0A0S2CBA3
rMd_main_chr	cds	472452	473261	+	HHAMFB_02740	istB	IS21-like element helper ATPase IstB	GO:0005524, SO:0001217, UniRef:UniRef50_Q8XG57, UniRef:UniRef90_A0A0F3MR28
rMd_main_chr	cds	473551	474930	+	HHAMFB_02745	lpdA	dihydrolipoyl dehydrogenase	EC:1.8.1.4, GO:0004148, GO:0006096, GO:0045454, GO:0051068, SO:0001217, UniRef:UniRef50_Q1RKE2, UniRef:UniRef90_Q1RKE2
rMd_main_chr	cds	474942	475511	+	HHAMFB_02750	atpH	ATP synthase F1 subunit delta	EC:7.1.2.2, GO:0000275, GO:0005886, GO:0015986, GO:0045261, GO:0045262, GO:0046933, SO:0001217, UniRef:UniRef50_A8F007, UniRef:UniRef90_A8GY43
rMd_main_chr	cds	475675	477213	+	HHAMFB_02755	atpA	F0F1 ATP synthase subunit alpha	EC:7.1.2.2, GO:0000275, GO:0005524, GO:0005886, GO:0015986, GO:0045261, GO:0045262, GO:0046933, GO:0046961, SO:0001217, UniRef:UniRef50_A9H9A4, UniRef:UniRef90_A8GY42
rMd_main_chr	cds	477424	478290	+	HHAMFB_02760	atpG	ATP synthase F1 subunit gamma	EC:7.1.2.2, GO:0000275, GO:0005524, GO:0005886, GO:0015986, GO:0042777, GO:0045261, GO:0045262, GO:0046933, SO:0001217, UniRef:UniRef50_Q92G87, UniRef:UniRef90_Q1RKD8
rMd_main_chr	cds	478462	479883	+	HHAMFB_02765	atpD	F0F1 ATP synthase subunit beta	COG:C, COG:COG0055, EC:7.1.2.2, GO:0000275, GO:0005524, GO:0005886, GO:0015986, GO:0016887, GO:0045261, GO:0045262, GO:0046933, GO:0046961, SO:0001217, UniRef:UniRef50_Q92G88, UniRef:UniRef90_Q92G88
rMd_main_chr	cds	480035	480361	+	HHAMFB_02770	atpC	F0F1 ATP synthase subunit epsilon	GO:0005524, GO:0005886, GO:0045261, GO:0046933, SO:0001217, UniRef:UniRef50_Q68VU9, UniRef:UniRef90_A8GY39
rMd_main_chr	cds	480585	480926	+	HHAMFB_02775		Transposase family protein	SO:0001217, UniRef:UniRef50_A0A0F3RAX8
rMd_main_chr	cds	480920	481270	+	HHAMFB_02780	tnpB	IS66 family insertion sequence element accessory protein TnpB	SO:0001217, UniRef:UniRef50_A0A938C8D3
rMd_main_chr	cds	481456	483051	+	HHAMFB_02785		IS66 family transposase	SO:0001217, UniRef:UniRef50_UPI0020241E94
rMd_main_chr	cds	483085	483681	-	HHAMFB_02790		HTH cro/C1-type domain-containing protein	SO:0001217, UniRef:UniRef50_Q4UJH7
rMd_main_chr	cds	484153	484353	+	HHAMFB_02795		hypothetical protein
rMd_main_chr	cds	484380	485123	-	HHAMFB_02800		hypothetical protein	PFAM:PF00308.22, PFAM:PF01695.21
rMd_main_chr	cds	485107	486528	-	HHAMFB_02805		IS21 family transposase	SO:0001217, UniRef:UniRef50_A0A945EY07
rMd_main_chr	cds	486589	486804	-	HHAMFB_02810		hypothetical protein
rMd_main_chr	cds	486842	487228	+	HHAMFB_02815		Transposase	SO:0001217, UniRef:UniRef50_A0A962QBR7
rMd_main_chr	cds	487479	487706	+	HHAMFB_02820		Transposase	SO:0001217, UniRef:UniRef50_A0A2U8I6X2
rMd_main_chr	cds	488022	490679	+	HHAMFB_02825	acnA	aconitate hydratase AcnA	EC:4.2.1.3, GO:0003729, GO:0003730, GO:0003994, GO:0006099, GO:0019679, GO:0046872, GO:0047456, GO:0047780, GO:0051539, KEGG:K01681, SO:0001217, UniRef:UniRef50_P09339, UniRef:UniRef90_Q1RKD5
rMd_main_chr	cds	490706	491551	+	HHAMFB_02830		Permease	SO:0001217, UniRef:UniRef50_Q1RKD4, UniRef:UniRef90_Q1RKD4
rMd_main_chr	cds	491560	492411	+	HHAMFB_02835		Permease	SO:0001217, UniRef:UniRef50_Q1RKD4, UniRef:UniRef90_Q1RKD4
rMd_main_chr	cds	492423	492779	+	HHAMFB_02840		NADH dehydrogenase subunit G	SO:0001217, UniRef:UniRef50_Q92G91, UniRef:UniRef90_Q92G91
rMd_main_chr	cds	492921	494990	+	HHAMFB_02845	nuoG	NADH-quinone oxidoreductase subunit NuoG	EC:7.1.1.-, GO:0006120, GO:0008137, GO:0016020, GO:0042773, GO:0046872, GO:0048038, GO:0050136, GO:0051537, GO:0051539, SO:0001217, UniRef:UniRef50_Q92G92, UniRef:UniRef90_Q1RKD2
rMd_main_chr	cds	495116	495433	+	HHAMFB_02850		GIY-YIG domain-containing protein	SO:0001217, UniRef:UniRef50_A0A258WS74
rMd_main_chr	cds	495443	496462	+	HHAMFB_02855	nuoH	NADH-quinone oxidoreductase subunit NuoH	COG:C, COG:COG1005, EC:1.6.5.9, EC:7.1.1.-, GO:0005886, GO:0016651, GO:0016655, GO:0048038, SO:0001217, UniRef:UniRef50_A1VM67, UniRef:UniRef90_Q9ZCF7
rMd_main_chr	cds	496588	497067	+	HHAMFB_02860	nuoI	NADH-quinone oxidoreductase subunit NuoI	COG:C, COG:COG1143, EC:1.6.5.9, EC:7.1.1.-, GO:0005506, GO:0005886, GO:0016651, GO:0048038, GO:0050136, GO:0051539, SO:0001217, UniRef:UniRef50_A1B486, UniRef:UniRef90_A8F2T4
rMd_main_chr	cds	497216	498187	+	HHAMFB_02865		IS30 family transposase	GO:0004803, SO:0001217, UniRef:UniRef50_A8F1V4, UniRef:UniRef90_A8F1V4
rMd_main_chr	cds	498244	498723	-	HHAMFB_02870		transposase	SO:0001217, UniRef:UniRef50_UPI00209FDFD5
rMd_main_chr	cds	498826	499038	-	HHAMFB_02875		Transposase IS66 C-terminal domain-containing protein	SO:0001217, UniRef:UniRef50_Q4UJA2
rMd_main_chr	cds	499178	499516	-	HHAMFB_02880		IstB-like ATP-binding domain-containing protein	SO:0001217, UniRef:UniRef50_A0A202DEC3
rMd_main_chr	cds	499746	500489	-	HHAMFB_02885		hypothetical protein	PFAM:PF00308.22, PFAM:PF01695.21
rMd_main_chr	cds	500473	501894	-	HHAMFB_02890		IS21 family transposase	SO:0001217, UniRef:UniRef50_A0A945EY07
rMd_main_chr	cds	501988	502230	+	HHAMFB_02895		hypothetical protein
rMd_main_chr	cds	502224	502574	+	HHAMFB_02900	tnpB	IS66 family insertion sequence element accessory protein TnpB	SO:0001217, UniRef:UniRef50_A0A938C8D3
rMd_main_chr	cds	502760	504145	+	HHAMFB_02905		hypothetical protein	PFAM:PF13005.11
rMd_main_chr	cds	504206	505627	+	HHAMFB_02910		IS21 family transposase	SO:0001217, UniRef:UniRef50_A0A945EY07
rMd_main_chr	cds	505611	506354	+	HHAMFB_02915		hypothetical protein	PFAM:PF00308.22, PFAM:PF01695.21
rMd_main_chr	cds	506656	506880	-	HHAMFB_02920		hypothetical protein	PFAM:PF13358.10
rMd_main_chr	cds	506888	508345	-	HHAMFB_02925		hypothetical protein	PFAM:PF01609.25
rMd_main_chr	cds	508477	508839	-	HHAMFB_02930		hypothetical protein	PFAM:PF13358.10
rMd_main_chr	cds	508859	509218	-	HHAMFB_02935		hypothetical protein	PFAM:PF01710.20, PFAM:PF13384.10
rMd_main_chr	cds	509622	509981	+	HHAMFB_02940		hypothetical protein	PFAM:PF01710.20, PFAM:PF13384.10
rMd_main_chr	cds	510001	510504	+	HHAMFB_02945		hypothetical protein	PFAM:PF13358.10
rMd_main_chr	cds	510576	510833	+	HHAMFB_02950		Truncated transposase	SO:0001217, UniRef:UniRef50_A0A376U8S9
rMd_main_chr	cds	510890	511231	+	HHAMFB_02955		Transposase family protein	SO:0001217, UniRef:UniRef50_A0A0F3RAX8
rMd_main_chr	cds	511317	511664	+	HHAMFB_02960		Transposase	SO:0001217, UniRef:UniRef50_A0A962QBR7
rMd_main_chr	cds	511915	512142	+	HHAMFB_02965		Transposase	SO:0001217, UniRef:UniRef50_A0A2U8I6X2
rMd_main_chr	cds	512191	512352	+	HHAMFB_02970		Transposase	SO:0001217, UniRef:UniRef50_A0A843ZWC9
rMd_main_chr	cds	512674	514269	+	HHAMFB_02975		IS66 family transposase	SO:0001217, UniRef:UniRef50_UPI0020241E94
rMd_main_chr	cds	514277	514669	+	HHAMFB_02980		Transposase	SO:0001217, UniRef:UniRef50_A0A2U3RAV3
rMd_main_chr	cds	514884	515057	+	HHAMFB_02985		hypothetical protein
rMd_main_chr	cds	515176	515871	+	HHAMFB_02990		IS21 family transposase	SO:0001217, UniRef:UniRef50_A0A349HR62
rMd_main_chr	cds	516043	516597	+	HHAMFB_02995		hypothetical protein
rMd_main_chr	cds	516581	517324	+	HHAMFB_03000		hypothetical protein	PFAM:PF00308.22, PFAM:PF01695.21
rMd_main_chr	cds	517428	517907	+	HHAMFB_03005		hypothetical protein	PFAM:PF01609.25, PFAM:PF13612.10
rMd_main_chr	cds	517958	518095	-	HHAMFB_03010		Transposase IS200 like	SO:0001217, UniRef:UniRef50_A0A450UGW7
rMd_main_chr	cds	518276	518482	+	HHAMFB_03015		hypothetical protein	PFAM:PF01609.25, PFAM:PF13612.10
rMd_main_chr	cds	518488	518715	-	HHAMFB_03020		Transposase	SO:0001217, UniRef:UniRef50_A0A2U8I6X2
rMd_main_chr	cds	518966	519313	-	HHAMFB_03025		Transposase	SO:0001217, UniRef:UniRef50_A0A962QBR7
rMd_main_chr	cds	519359	519622	-	HHAMFB_03030		Putative transposase	SO:0001217, UniRef:UniRef50_A0A0F3RLG2
rMd_main_chr	cds	519824	519961	-	HHAMFB_03035		Transposase IS200 like	SO:0001217, UniRef:UniRef50_A0A450UGW7
rMd_main_chr	cds	520311	520814	-	HHAMFB_03040		hypothetical protein	PFAM:PF13358.10
rMd_main_chr	cds	520834	521193	-	HHAMFB_03045		hypothetical protein	PFAM:PF01710.20, PFAM:PF13384.10, PFAM:PF13518.10
rMd_main_chr	cds	521903	522778	+	HHAMFB_03050		Transposase	SO:0001217, UniRef:UniRef50_B3CQD0
rMd_main_chr	cds	522867	524156	-	HHAMFB_03055	folC	Dihydrofolate synthase/folylpolyglutamate synthase	SO:0001217, UniRef:UniRef50_Q92HJ2, UniRef:UniRef90_Q1RH81
rMd_main_chr	cds	524368	525078	-	HHAMFB_03060		IS6 family transposase	GO:0004803, SO:0001217, UniRef:UniRef50_A0A077AX81, UniRef:UniRef90_A0A0F3RBI5
rMd_main_chr	cds	525151	525855	-	HHAMFB_03065	rnc	ribonuclease III	EC:3.1.26.3, GO:0004525, GO:0005737, GO:0006364, GO:0006396, GO:0006397, GO:0008033, GO:0019843, GO:0046872, SO:0001217, UniRef:UniRef50_Q9ZE31, UniRef:UniRef90_A8GYE2
rMd_main_chr	cds	525855	526568	-	HHAMFB_03070	lepB	signal peptidase I	EC:3.4.21.89, GO:0004252, GO:0005886, GO:0006465, GO:0009306, KEGG:K03100, SO:0001217, UniRef:UniRef50_A8GQT7, UniRef:UniRef90_Q1RHA1
rMd_main_chr	cds	526844	528097	-	HHAMFB_03075	nuoF	NADH-quinone oxidoreductase subunit NuoF	COG:C, COG:COG1894, EC:7.1.1.-, GO:0008137, GO:0010181, GO:0045271, GO:0046872, GO:0048038, GO:0051287, GO:0051539, SO:0001217, UniRef:UniRef50_Q4UKA6, UniRef:UniRef90_Q4UKA6
rMd_main_chr	cds	528300	529211	-	HHAMFB_03080	secF	Protein translocase subunit SecF	GO:0005886, GO:0006605, GO:0015450, GO:0043952, GO:0065002, RefSeq:WP_011477843.1, SO:0001217, UniParc:UPI0000D50500, UniRef:UniRef100_A8GYD9, UniRef:UniRef50_A8F0L9, UniRef:UniRef90_A8EXI0
rMd_main_chr	cds	529283	529519	+	HHAMFB_03085		UPF0335 protein A1G_00885	GO:0003677, SO:0001217, UniRef:UniRef50_Q9ZE35, UniRef:UniRef90_Q1RH98
rMd_main_chr	cds	529590	529937	+	HHAMFB_03090		Transposase	SO:0001217, UniRef:UniRef50_A0A962QBR7
rMd_main_chr	cds	530188	530415	+	HHAMFB_03095		Transposase	SO:0001217, UniRef:UniRef50_A0A2U8I6X2
rMd_main_chr	cds	530484	531278	-	HHAMFB_03100	lpxA	acyl-ACP--UDP-N-acetylglucosamine O-acyltransferase	EC:2.3.1.129, GO:0005737, GO:0008780, GO:0009245, SO:0001217, UniRef:UniRef50_A8GUZ4, UniRef:UniRef90_A8GUZ4
rMd_main_chr	cds	531289	531726	-	HHAMFB_03105	fabZ	3-hydroxyacyl-ACP dehydratase FabZ	EC:4.2.1.59, GO:0005737, GO:0006633, GO:0008659, GO:0009245, GO:0019171, KEGG:K02372, RefSeq:WP_011477847.1, SO:0001217, UniParc:UPI0000D50504, UniRef:UniRef100_Q1RH95, UniRef:UniRef50_Q9ZED4, UniRef:UniRef90_Q1RH95
rMd_main_chr	cds	531727	532755	-	HHAMFB_03110	lpxD	UDP-3-O-(3-hydroxymyristoyl)glucosamine N-acyltransferase	EC:2.3.1.191, GO:0009245, GO:0016410, SO:0001217, UniRef:UniRef50_Q9ZED3, UniRef:UniRef90_Q1RH94
rMd_main_chr	cds	533565	534230	-	HHAMFB_03115		hypothetical protein
rMd_main_chr	cds	534563	535066	-	HHAMFB_03120		hypothetical protein	PFAM:PF13358.10
rMd_main_chr	cds	535086	535445	-	HHAMFB_03125		hypothetical protein	PFAM:PF01710.20, PFAM:PF13384.10
rMd_main_chr	cds	535818	537497	+	HHAMFB_03130	yidC	membrane protein insertase YidC	GO:0005886, GO:0015031, GO:0016020, GO:0032977, KEGG:K03217, SO:0001217, UniRef:UniRef50_Q9ZE97, UniRef:UniRef90_A8GUC7
rMd_main_chr	cds	537521	538066	+	HHAMFB_03135	pgsA	CDP-diacylglycerol--glycerol-3-phosphate 3-phosphatidyltransferase	COG:COG0558, COG:I, EC:2.7.8.5, GO:0005886, GO:0006655, GO:0008444, GO:0008654, SO:0001217, UniRef:UniRef50_Q9ZE96, UniRef:UniRef90_Q9ZE96
rMd_main_chr	cds	538085	538579	+	HHAMFB_03140		Uncharacterized protein RBE_0009	GO:0004089, GO:0008270, SO:0001217, UniRef:UniRef50_Q9ZE95, UniRef:UniRef90_Q1RKM4
rMd_main_chr	cds	538677	538865	+	HHAMFB_03145		hypothetical protein
rMd_main_chr	cds	539070	539189	-	HHAMFB_03150		hypothetical protein
rMd_main_chr	cds	539342	539629	-	HHAMFB_03155		Type II toxin-antitoxin system mRNA interferase toxin, RelE/StbE family	SO:0001217, UniRef:UniRef50_A0A2E1EI45
rMd_main_chr	cds	539619	539867	-	HHAMFB_03160		Antitoxin	SO:0001217, UniRef:UniRef50_Q5QTT1
rMd_main_chr	cds	540220	541236	+	HHAMFB_03165		PUTATIVE TRANSPOSASE	SO:0001217, UniRef:UniRef50_Q7M7F9
rMd_main_chr	cds	541406	541630	+	HHAMFB_03170		hypothetical protein	PFAM:PF00717.27
rMd_main_chr	cds	541690	542373	+	HHAMFB_03175		Integrase	SO:0001217, UniRef:UniRef50_A0A379CY50
rMd_main_chr	cds	542358	542765	+	HHAMFB_03180		Integrase core domain protein	SO:0001217, UniRef:UniRef50_A0A942PKJ5, UniRef:UniRef90_A0A0F3RD74
rMd_main_chr	cds	542995	546168	-	HHAMFB_03185		NADPH-dependent glutamate synthase beta chain and related oxidoreductases	SO:0001217, UniRef:UniRef50_Q9ZED6, UniRef:UniRef90_Q1RKM8
rMd_main_chr	cds	546165	546941	-	HHAMFB_03190		Transport permease protein	RefSeq:WP_011476700.1, SO:0001217, UniParc:UPI0000D50086, UniRef:UniRef100_Q1RKM9, UniRef:UniRef50_Q92JR3, UniRef:UniRef90_Q1RKM9
rMd_main_chr	cds	546938	547684	-	HHAMFB_03195		ABC transporter family protein	RefSeq:WP_011476699.1, SO:0001217, UniParc:UPI0000D50085, UniRef:UniRef100_A0A0F3QK69, UniRef:UniRef50_A0A0B7IYH5, UniRef:UniRef90_A0A0F3QK69
rMd_main_chr	cds	547696	548055	-	HHAMFB_03200	trxA	thioredoxin	GO:0005737, GO:0015035, GO:0015036, SO:0001217, UniRef:UniRef50_Q1RKN1, UniRef:UniRef90_Q1RKN1
rMd_main_chr	cds	548082	548909	-	HHAMFB_03205	ppsR	Putative pyruvate, phosphate dikinase regulatory protein	COG:COG1806, COG:T, EC:2.7.11.32, EC:2.7.4.27, GO:0004674, GO:0005524, GO:0016310, GO:0016776, GO:0043531, SO:0001217, UniRef:UniRef50_Q9ZEE1, UniRef:UniRef90_Q9ZEE1
rMd_main_chr	oriC	548912	549285	?			origin of replication
rMd_main_chr	cds	549290	550312	+	HHAMFB_03210	hemE	uroporphyrinogen decarboxylase	EC:4.1.1.37, GO:0004853, GO:0005737, GO:0006779, GO:0006782, SO:0001217, UniRef:UniRef50_A8F331, UniRef:UniRef90_Q1RGK4
rMd_main_chr	cds	550299	551372	+	HHAMFB_03215	hemH	ferrochelatase	EC:4.98.1.1, GO:0004325, GO:0005737, GO:0006779, GO:0006783, GO:0046872, KEGG:K01772, SO:0001217, UniRef:UniRef50_Q9ZC84, UniRef:UniRef90_A8GYD7
rMd_main_chr	cds	551393	551830	+	HHAMFB_03220	hemJ	protoporphyrinogen oxidase HemJ	EC:1.3.99.-, KEGG:K08973, SO:0001217, UniRef:UniRef50_Q9ZC85, UniRef:UniRef90_Q1RGK6
rMd_main_chr	cds	551879	552337	-	HHAMFB_03225	tadA	tRNA-specific adenosine deaminase	EC:3.5.4.33, GO:0002100, GO:0008270, GO:0052717, KEGG:K11991, SO:0001217, UniRef:UniRef50_Q1RGK7, UniRef:UniRef90_Q1RGK7
rMd_main_chr	cds	552334	553239	-	HHAMFB_03230		Cation efflux protein cytoplasmic domain-containing protein	SO:0001217, UniRef:UniRef50_Q9ZCC5, UniRef:UniRef90_A0A1C3EV56
rMd_main_chr	cds	553500	553979	+	HHAMFB_03235	omp	17 kDa surface antigen	GO:0009279, RefSeq:WP_011478074.1, SO:0001217, UniParc:UPI0000003248, UniRef:UniRef100_Q1RGK9, UniRef:UniRef50_Q1RGK9, UniRef:UniRef90_Q1RGK9
rMd_main_chr	cds	554259	554516	+	HHAMFB_03240		(pseudo) Phosphatidylethanolamine-binding protein PEBP	SO:0001217, UniRef:UniRef50_A8F053, UniRef:UniRef90_Q1RGL0
rMd_main_chr	cds	554756	555454	+	HHAMFB_03245	znuC	Zinc import ATP-binding protein ZnuC	EC:7.2.2.20, GO:0005524, GO:0005886, GO:0015633, GO:0016887, SO:0001217, UniRef:UniRef50_Q9ZCC4, UniRef:UniRef90_Q1RGL1
rMd_main_chr	cds	555500	555961	-	HHAMFB_03250	holC	DNA polymerase III chi subunit, HolC family protein	SO:0001217, UniRef:UniRef50_Q9ZC94, UniRef:UniRef90_A0A0F3QJ42
rMd_main_chr	tRNA	556000	556084	-	HHAMFB_03255	trnL	tRNA-Leu(tag)	SO:0000264
rMd_main_chr	cds	556138	557370	-	HHAMFB_03260	dapE	succinyl-diaminopimelate desuccinylase	EC:3.5.1.18, GO:0008270, GO:0009014, GO:0009089, GO:0019877, GO:0050897, KEGG:K01439, SO:0001217, UniRef:UniRef50_B0BVN5, UniRef:UniRef90_Q1RGL3
rMd_main_chr	cds	557574	557711	-	HHAMFB_03265		Transposase IS200 like	SO:0001217, UniRef:UniRef50_A0A450UGW7
rMd_main_chr	cds	557982	558425	-	HHAMFB_03270		Integrase catalytic domain-containing protein	SO:0001217, UniRef:UniRef50_A0A1J5UHM4
rMd_main_chr	cds	558606	558953	+	HHAMFB_03275		Transposase	SO:0001217, UniRef:UniRef50_A0A962QBR7
rMd_main_chr	cds	559204	559431	+	HHAMFB_03280		Transposase	SO:0001217, UniRef:UniRef50_A0A2U8I6X2
rMd_main_chr	cds	559437	559535	-	HHAMFB_03285		hypothetical protein
rMd_main_chr	cds	559830	560189	+	HHAMFB_03290		hypothetical protein	PFAM:PF01710.20, PFAM:PF13384.10
rMd_main_chr	cds	560209	560712	+	HHAMFB_03295		hypothetical protein	PFAM:PF13358.10
rMd_main_chr	cds	560657	560959	-	HHAMFB_03300		hypothetical protein
rMd_main_chr	cds	561146	561283	+	HHAMFB_03305		Transposase IS200 like	SO:0001217, UniRef:UniRef50_A0A450UGW7
rMd_main_chr	cds	561634	562830	+	HHAMFB_03310		PUTATIVE TRANSPOSASE	SO:0001217, UniRef:UniRef50_Q7M7F9
rMd_main_chr	cds	563012	564295	+	HHAMFB_03315		hypothetical protein
rMd_main_chr	cds	564351	573461	+	HHAMFB_03320		hypothetical protein	PFAM:PF00023.34, PFAM:PF12796.11, PFAM:PF13516.10, PFAM:PF13606.10, PFAM:PF13637.10, PFAM:PF13857.10
rMd_main_chr	cds	573873	574010	+	HHAMFB_03325		Transposase IS200 like	SO:0001217, UniRef:UniRef50_A0A450UGW7
rMd_main_chr	cds	574112	574360	-	HHAMFB_03330		hypothetical protein
rMd_main_chr	cds	574368	575825	-	HHAMFB_03335		hypothetical protein	PFAM:PF01609.25
rMd_main_chr	cds	576007	576231	-	HHAMFB_03340		Integrase core domain	SO:0001217, UniRef:UniRef50_A0A345PN07
rMd_main_chr	cds	576247	576390	-	HHAMFB_03345		hypothetical protein	PFAM:PF13683.10
rMd_main_chr	cds	576426	577625	-	HHAMFB_03350		hypothetical protein	PFAM:PF01609.25
rMd_main_chr	cds	577716	577988	-	HHAMFB_03355		hypothetical protein
rMd_main_chr	cds	578112	578618	-	HHAMFB_03360		hypothetical protein
rMd_main_chr	cds	578790	579275	-	HHAMFB_03365		hypothetical protein	PFAM:PF00665.30
rMd_main_chr	cds	579483	579842	+	HHAMFB_03370		hypothetical protein	PFAM:PF01710.20, PFAM:PF13384.10
rMd_main_chr	cds	580027	580767	+	HHAMFB_03375		transposase	SO:0001217, UniRef:UniRef50_UPI001F0321EE
rMd_main_chr	cds	580773	581000	-	HHAMFB_03380		Transposase	SO:0001217, UniRef:UniRef50_A0A2U8I6X2
rMd_main_chr	cds	581251	581598	-	HHAMFB_03385		Transposase	SO:0001217, UniRef:UniRef50_A0A962QBR7
rMd_main_chr	cds	581692	582042	+	HHAMFB_03390		DDE-type integrase/transposase/recombinase	SO:0001217, UniRef:UniRef50_UPI000B53FDA7
rMd_main_chr	cds	582178	582411	+	HHAMFB_03395		hypothetical protein	PFAM:PF13384.10, PFAM:PF13518.10, PFAM:PF13551.10
rMd_main_chr	cds	582524	583981	+	HHAMFB_03400		hypothetical protein	PFAM:PF01609.25
rMd_main_chr	cds	584769	585275	-	HHAMFB_03405		hypothetical protein
rMd_main_chr	cds	585220	585972	-	HHAMFB_03410		IS256 family transposase	GO:0004803, SO:0001217, UniRef:UniRef50_A1AKA7, UniRef:UniRef90_A0A249E2P9
rMd_main_chr	cds	586615	587418	-	HHAMFB_03415		hypothetical protein
rMd_main_chr	cds	587420	588181	-	HHAMFB_03420	istB	IS21-like element helper ATPase IstB	GO:0005524, SO:0001217, UniRef:UniRef50_A0A221IPB0, UniRef:UniRef90_A8F1V0
rMd_main_chr	cds	588174	589706	-	HHAMFB_03425		Integrase catalytic domain-containing protein	SO:0001217, UniRef:UniRef50_A0A077AV11
rMd_main_chr	cds	589828	590007	-	HHAMFB_03430		(pseudo) Mutator family transposase	SO:0001217, UniRef:UniRef50_C4YW39, UniRef:UniRef90_C4YVD5
rMd_main_chr	cds	590119	590847	-	HHAMFB_03435		hypothetical protein
rMd_main_chr	cds	590957	591247	-	HHAMFB_03440		hypothetical protein
rMd_main_chr	cds	591272	591466	-	HHAMFB_03445		hypothetical protein
rMd_main_chr	cds	591474	593069	-	HHAMFB_03450		IS66 family transposase	SO:0001217, UniRef:UniRef50_UPI0020241E94
rMd_main_chr	cds	593255	593605	-	HHAMFB_03455	tnpB	IS66 family insertion sequence element accessory protein TnpB	SO:0001217, UniRef:UniRef50_A0A938C8D3
rMd_main_chr	cds	593599	593940	-	HHAMFB_03460		Transposase family protein	SO:0001217, UniRef:UniRef50_A0A0F3RAX8
rMd_main_chr	cds	594009	594368	+	HHAMFB_03465		hypothetical protein	PFAM:PF01710.20, PFAM:PF13384.10
rMd_main_chr	cds	594544	594996	+	HHAMFB_03470		Transposase	SO:0001217, UniRef:UniRef50_A0A431ISF4
rMd_main_chr	cds	595232	595567	+	HHAMFB_03475		ISAfe9, transposase	SO:0001217, UniRef:UniRef50_C4YVP3
rMd_main_chr	cds	595597	595938	+	HHAMFB_03480		Transposase	SO:0001217, UniRef:UniRef50_A0A8E0WMY7
rMd_main_chr	cds	596035	596910	+	HHAMFB_03485		Transposase	SO:0001217, UniRef:UniRef50_B3CQD0
rMd_main_chr	cds	596926	597174	-	HHAMFB_03490		hypothetical protein
rMd_main_chr	cds	597153	598247	-	HHAMFB_03495	tsaD	tRNA (adenosine(37)-N6)-threonylcarbamoyltransferase complex transferase subunit TsaD	EC:2.3.1.234, GO:0002949, GO:0005506, GO:0005737, GO:0006400, GO:0061711, SO:0001217, UniRef:UniRef50_A6WXJ1, UniRef:UniRef90_A8GU95
rMd_main_chr	cds	598303	598557	-	HHAMFB_03500	yoeB	Putative mRNA interferase YoeB	SO:0001217, UniRef:UniRef50_A0A8E0WLE8
rMd_main_chr	cds	598557	598805	-	HHAMFB_03505		Antitoxin	SO:0001217, UniRef:UniRef50_A0A8E0WKR9
rMd_main_chr	cds	598873	599958	-	HHAMFB_03510	tgt	tRNA guanosine(34) transglycosylase Tgt	EC:2.4.2.29, GO:0005737, GO:0006400, GO:0008479, GO:0008616, GO:0046872, GO:0101030, SO:0001217, UniRef:UniRef50_Q9ZCK8, UniRef:UniRef90_B0BUZ2
rMd_main_chr	cds	600562	601131	-	HHAMFB_03515		HTH cro/C1-type domain-containing protein	SO:0001217, UniRef:UniRef50_Q92IC4, UniRef:UniRef90_Q1RH26
rMd_main_chr	cds	601172	602671	-	HHAMFB_03520	lnt	apolipoprotein N-acyltransferase	EC:2.3.1.269, GO:0005886, GO:0006497, GO:0016020, GO:0016410, GO:0042158, KEGG:K03820, SO:0001217, UniRef:UniRef50_Q9ZDG3, UniRef:UniRef90_Q1RH27
rMd_main_chr	cds	602897	603685	+	HHAMFB_03525	fabI	enoyl-ACP reductase FabI	EC:1.3.1.9, GO:0004318, GO:0030497, GO:0042802, SO:0001217, UniRef:UniRef50_Q1RH28, UniRef:UniRef90_Q1RH28
rMd_main_chr	cds	603838	605520	-	HHAMFB_03530		Metallo-beta-lactamase superfamily protein	SO:0001217, UniRef:UniRef50_H8K7L0, UniRef:UniRef90_A0A0F3QL23
rMd_main_chr	cds	605613	606374	+	HHAMFB_03535	nadK	NAD kinase	EC:2.7.1.23, GO:0003951, GO:0005524, GO:0005737, GO:0006741, GO:0016310, GO:0019674, GO:0046872, GO:0051287, KEGG:K00858, SO:0001217, UniRef:UniRef50_Q9ZDA2, UniRef:UniRef90_A8GUT7
rMd_main_chr	cds	606621	607166	-	HHAMFB_03540		DDE domain-containing protein	SO:0001217, UniRef:UniRef50_A0A249E194, UniRef:UniRef90_A0A249E194
rMd_main_chr	cds	607287	607472	+	HHAMFB_03545		hypothetical protein
rMd_main_chr	cds	607769	608128	+	HHAMFB_03550		hypothetical protein	PFAM:PF01710.20, PFAM:PF13384.10
rMd_main_chr	cds	608148	608651	+	HHAMFB_03555		hypothetical protein	PFAM:PF13358.10
rMd_main_chr	cds	608946	609095	+	HHAMFB_03560		(pseudo) DUF4277 domain-containing protein	SO:0001217, UniRef:UniRef50_A0A261D9K3, UniRef:UniRef90_A0A261D9K3
rMd_main_chr	cds	609174	609515	+	HHAMFB_03565		Transposase family protein	SO:0001217, UniRef:UniRef50_A0A0F3RAX8
rMd_main_chr	cds	609509	609859	+	HHAMFB_03570	tnpB	IS66 family insertion sequence element accessory protein TnpB	SO:0001217, UniRef:UniRef50_A0A938C8D3
rMd_main_chr	cds	610045	611097	+	HHAMFB_03575		IS66 family transposase	GO:0004803, SO:0001217, UniRef:UniRef50_UPI0023F8FEEA, UniRef:UniRef90_UPI0023F8FEEA
rMd_main_chr	cds	611104	611640	+	HHAMFB_03580		transposase	SO:0001217, UniRef:UniRef50_UPI00209FDFD5
rMd_main_chr	cds	611730	611927	+	HHAMFB_03585		Transposase	SO:0001217, UniRef:UniRef50_A0A0F3M986
rMd_main_chr	cds	611947	612174	-	HHAMFB_03590		Transposase	SO:0001217, UniRef:UniRef50_A0A2U8I6X2
rMd_main_chr	cds	612425	612772	-	HHAMFB_03595		Transposase	SO:0001217, UniRef:UniRef50_A0A962QBR7
rMd_main_chr	cds	612933	613208	+	HHAMFB_03600		Transposase DDE domain-containing protein	SO:0001217, UniRef:UniRef50_A0A5P2GHV9
rMd_main_chr	cds	613413	613535	+	HHAMFB_03605		hypothetical protein
rMd_main_chr	cds	613596	615017	+	HHAMFB_03610		IS21 family transposase	SO:0001217, UniRef:UniRef50_A0A945EY07
rMd_main_chr	cds	615001	615744	+	HHAMFB_03615		hypothetical protein	PFAM:PF00308.22, PFAM:PF01695.21
rMd_main_chr	cds	616143	616646	+	HHAMFB_03620		hypothetical protein	PFAM:PF13358.10
rMd_main_chr	cds	616961	617515	-	HHAMFB_03625		Integrase catalytic domain-containing protein	SO:0001217, UniRef:UniRef50_A0A2G2AM69
rMd_main_chr	cds	617573	617932	-	HHAMFB_03630		Transposase	SO:0001217, UniRef:UniRef50_A0A8E0WMY7
rMd_main_chr	cds	618080	619537	+	HHAMFB_03635		hypothetical protein	PFAM:PF01609.25
rMd_main_chr	cds	619979	620116	+	HHAMFB_03640		Transposase IS200 like	SO:0001217, UniRef:UniRef50_A0A450UGW7
rMd_main_chr	cds	620558	620944	-	HHAMFB_03645		Uncharacterized protein RBE_1357	SO:0001217, UniRef:UniRef50_Q4UN79, UniRef:UniRef90_Q1RGS6
rMd_main_chr	cds	620981	621532	+	HHAMFB_03650		hypothetical protein
rMd_main_chr	cds	621553	621912	+	HHAMFB_03655		hypothetical protein	PFAM:PF01710.20, PFAM:PF13384.10
rMd_main_chr	cds	621932	622045	+	HHAMFB_03660		hypothetical protein
rMd_main_chr	cds	622194	622409	+	HHAMFB_03665		hypothetical protein	PFAM:PF13358.10
rMd_main_chr	cds	622898	624394	+	HHAMFB_03670	tlc1	ATP/ADP exchange transporter Tlc1	BlastRules:WP_004599717, GO:0005471, GO:0005524, GO:0005886, SO:0001217, UniRef:UniRef50_P19568, UniRef:UniRef90_Q1RGS8
rMd_main_chr	cds	624458	625747	+	HHAMFB_03675		Sugar phosphate permease	SO:0001217, UniRef:UniRef50_Q92JI5, UniRef:UniRef90_Q1RGS9
rMd_main_chr	cds	625776	626198	+	HHAMFB_03680	ndk	nucleoside-diphosphate kinase	COG:COG0105, COG:F, EC:2.7.4.6, GO:0004550, GO:0005524, GO:0005737, GO:0006183, GO:0006228, GO:0006241, GO:0016310, GO:0046872, SO:0001217, UniRef:UniRef50_Q9ZE91, UniRef:UniRef90_Q9ZE91
rMd_main_chr	cds	626202	628067	+	HHAMFB_03685	mnmG	tRNA uridine-5-carboxymethylaminomethyl(34) synthesis enzyme MnmG	GO:0002098, GO:0005737, GO:0008033, GO:0050660, KEGG:K03495, SO:0001217, UniRef:UniRef50_Q8YJS5, UniRef:UniRef90_A8GUR1
rMd_main_chr	cds	628048	628626	+	HHAMFB_03690	rsmG	16S rRNA (guanine(527)-N(7))-methyltransferase RsmG	EC:2.1.1.170, GO:0005575, GO:0005737, GO:0008168, GO:0031167, GO:0046118, GO:0070043, KEGG:K03501, SO:0001217, UniRef:UniRef50_Q9ZE89, UniRef:UniRef90_A8GUR2
rMd_main_chr	cds	628623	628991	+	HHAMFB_03695		(pseudo) CobQ/CobB/MinD/ParA nucleotide binding domain protein	SO:0001217, UniRef:UniRef50_B6BRM0, UniRef:UniRef90_A0A0F3QKS8
rMd_main_chr	cds	629059	629388	+	HHAMFB_03700	parA	Chromosome partitioning protein ParA	SO:0001217, UniRef:UniRef50_A0A2N3E1C9
rMd_main_chr	cds	629378	630241	+	HHAMFB_03705	parB	putative chromosome-partitioning protein ParB	GO:0003677, GO:0007059, SO:0001217, UniRef:UniRef50_Q1RGT4, UniRef:UniRef90_Q1RGT4
rMd_main_chr	cds	630262	631689	+	HHAMFB_03710	ettA	energy-dependent translational throttle protein EttA	GO:0005524, GO:0045900, SO:0001217, UniRef:UniRef50_Q1RGT5, UniRef:UniRef90_Q1RGT5
rMd_main_chr	cds	631767	633224	-	HHAMFB_03715		hypothetical protein	PFAM:PF01609.25
rMd_main_chr	cds	633876	633995	+	HHAMFB_03720		hypothetical protein
rMd_main_chr	cds	634250	634363	+	HHAMFB_03725		hypothetical protein
rMd_main_chr	cds	634512	634727	+	HHAMFB_03730		DDE superendonuclease family protein	SO:0001217, UniRef:UniRef50_A0A0F3NUI8
rMd_main_chr	cds	635215	636711	+	HHAMFB_03735	tlc1	ATP/ADP exchange transporter Tlc1	BlastRules:WP_004599717, GO:0005471, GO:0005524, GO:0005886, SO:0001217, UniRef:UniRef50_P19568, UniRef:UniRef90_Q1RGS8
rMd_main_chr	cds	636775	637620	+	HHAMFB_03740		(pseudo) Sugar phosphate permease	SO:0001217, UniRef:UniRef50_Q92JI5, UniRef:UniRef90_Q1RGS9
rMd_main_chr	cds	637622	638047	+	HHAMFB_03745		hypothetical protein
rMd_main_chr	cds	638076	638498	+	HHAMFB_03750	ndk	nucleoside-diphosphate kinase	COG:COG0105, COG:F, EC:2.7.4.6, GO:0004550, GO:0005524, GO:0005737, GO:0006183, GO:0006228, GO:0006241, GO:0016310, GO:0046872, SO:0001217, UniRef:UniRef50_Q9ZE91, UniRef:UniRef90_Q9ZE91
rMd_main_chr	cds	638502	640367	+	HHAMFB_03755	mnmG	tRNA uridine-5-carboxymethylaminomethyl(34) synthesis enzyme MnmG	GO:0002098, GO:0005737, GO:0008033, GO:0050660, KEGG:K03495, SO:0001217, UniRef:UniRef50_Q8YJS5, UniRef:UniRef90_A8GUR1
rMd_main_chr	cds	640348	640926	+	HHAMFB_03760	rsmG	16S rRNA (guanine(527)-N(7))-methyltransferase RsmG	EC:2.1.1.170, GO:0005575, GO:0005737, GO:0008168, GO:0031167, GO:0046118, GO:0070043, KEGG:K03501, SO:0001217, UniRef:UniRef50_Q9ZE89, UniRef:UniRef90_A8GUR2
rMd_main_chr	cds	640923	641696	+	HHAMFB_03765		CobQ/CobB/MinD/ParA nucleotide binding domain protein	SO:0001217, UniRef:UniRef50_B6BRM0, UniRef:UniRef90_A0A0F3QKS8
rMd_main_chr	cds	641686	642549	+	HHAMFB_03770	parB	putative chromosome-partitioning protein ParB	GO:0003677, GO:0007059, SO:0001217, UniRef:UniRef50_Q1RGT4, UniRef:UniRef90_Q1RGT4
rMd_main_chr	cds	642570	644237	+	HHAMFB_03775	ettA	energy-dependent translational throttle protein EttA	GO:0005524, GO:0045900, SO:0001217, UniRef:UniRef50_Q1RGT5, UniRef:UniRef90_Q1RGT5
rMd_main_chr	cds	644504	644863	+	HHAMFB_03780		hypothetical protein	PFAM:PF01710.20, PFAM:PF13384.10
rMd_main_chr	cds	644883	645386	+	HHAMFB_03785		hypothetical protein	PFAM:PF13358.10
rMd_main_chr	cds	645391	645666	+	HHAMFB_03790		DUF2672 domain-containing protein	SO:0001217, UniRef:UniRef50_Q92JH8, UniRef:UniRef90_A0A0F3QMT0
rMd_main_chr	cds	645768	646070	+	HHAMFB_03795	secG	preprotein translocase subunit SecG	GO:0005886, GO:0009306, GO:0015450, GO:0043952, RefSeq:WP_011477996.1, SO:0001217, UniParc:UPI0000D50598, UniRef:UniRef100_Q1RGT7, UniRef:UniRef50_Q9ZE68, UniRef:UniRef90_Q1RGT7
rMd_main_chr	cds	646087	646929	+	HHAMFB_03800	kdsA	3-deoxy-8-phosphooctulonate synthase	EC:2.5.1.55, GO:0005737, GO:0008676, GO:0009058, GO:0019294, KEGG:K01627, SO:0001217, UniRef:UniRef50_Q8UFH3, UniRef:UniRef90_A8GUR8
rMd_main_chr	cds	646982	647269	-	HHAMFB_03805		ISAfe9, transposition helper protein	SO:0001217, UniRef:UniRef50_C4YYT9, UniRef:UniRef90_C4YYT9
rMd_main_chr	cds	647341	647568	-	HHAMFB_03810		Transposase	SO:0001217, UniRef:UniRef50_A0A2U8I6X2
rMd_main_chr	cds	647819	648205	-	HHAMFB_03815		Transposase	SO:0001217, UniRef:UniRef50_A0A962QBR7
rMd_main_chr	cds	648243	648584	+	HHAMFB_03820		Transposase family protein	SO:0001217, UniRef:UniRef50_A0A0F3RAX8
rMd_main_chr	cds	648578	648928	+	HHAMFB_03825	tnpB	IS66 family insertion sequence element accessory protein TnpB	SO:0001217, UniRef:UniRef50_A0A938C8D3
rMd_main_chr	cds	649114	650709	+	HHAMFB_03830		IS66 family transposase	SO:0001217, UniRef:UniRef50_UPI0020241E94
rMd_main_chr	cds	650926	651471	+	HHAMFB_03835		hypothetical protein
rMd_main_chr	cds	651535	651672	+	HHAMFB_03840		Transposase IS200 like	SO:0001217, UniRef:UniRef50_A0A450UGW7
rMd_main_chr	cds	651743	652120	-	HHAMFB_03845		Integrase catalytic domain-containing protein	SO:0001217, UniRef:UniRef50_A0A1J5UHM4
rMd_main_chr	cds	652213	652572	+	HHAMFB_03850		hypothetical protein	PFAM:PF01710.20, PFAM:PF13384.10
rMd_main_chr	cds	652592	653095	+	HHAMFB_03855		hypothetical protein	PFAM:PF13358.10
rMd_main_chr	cds	653146	653583	+	HHAMFB_03860		hypothetical protein
rMd_main_chr	cds	653852	653989	-	HHAMFB_03865		hypothetical protein
rMd_main_chr	cds	654233	655654	+	HHAMFB_03870		IS21 family transposase	SO:0001217, UniRef:UniRef50_A0A945EY07
rMd_main_chr	cds	655638	656381	+	HHAMFB_03875		hypothetical protein	PFAM:PF00308.22, PFAM:PF01695.21
rMd_main_chr	cds	656520	657914	-	HHAMFB_03880		IS1634 family transposase	SO:0001217, UniRef:UniRef50_A0A958VQ34
rMd_main_chr	cds	658066	659523	+	HHAMFB_03885		hypothetical protein	PFAM:PF01609.25
rMd_main_chr	cds	659601	659876	-	HHAMFB_03890		hypothetical protein
rMd_main_chr	cds	659971	660192	+	HHAMFB_03895		hypothetical protein
rMd_main_chr	cds	660176	660982	-	HHAMFB_03900		Transposase	SO:0001217, UniRef:UniRef50_B6Y9Y4
rMd_main_chr	cds	661520	661876	+	HHAMFB_03905		hypothetical protein	SO:0001217, UniRef:UniRef50_A0A0F3QJN0, UniRef:UniRef90_A0A0F3QJN0
rMd_main_chr	cds	661992	662438	+	HHAMFB_03910		Ribose-phosphate pyrophosphokinase N-terminal domain-containing protein	SO:0001217, UniRef:UniRef50_A0A510G684
rMd_main_chr	cds	662866	663168	+	HHAMFB_03915		RPE1 domain protein	SO:0001217, UniRef:UniRef50_A0A0F3RJ52
rMd_main_chr	cds	663165	664250	+	HHAMFB_03920		Alanine racemase	SO:0001217, UniRef:UniRef50_Q4UNC8
rMd_main_chr	cds	664522	665301	+	HHAMFB_03925	mlaE	putative ABC transporter permease protein RT0041	COG:COG0767, COG:M, GO:0043190, KEGG:K02066, SO:0001217, UniRef:UniRef50_Q9ZE51, UniRef:UniRef90_Q9ZE51
rMd_main_chr	cds	665308	666063	+	HHAMFB_03930	mlaF	ATPase subunit MlaF of the ABC-type intermembrane phospholipid transporter Mla	COG:COG1127, COG:M, SO:0001217, UniRef:UniRef50_Q92JD7, UniRef:UniRef90_Q92JD7
rMd_main_chr	cds	666284	666538	+	HHAMFB_03935		hypothetical protein
rMd_main_chr	cds	666666	667025	+	HHAMFB_03940		Transposase	SO:0001217, UniRef:UniRef50_A0A8E0WMY7
rMd_main_chr	cds	667083	667862	+	HHAMFB_03945	insF	Transposase insF for insertion sequence IS3	SO:0001217, UniRef:UniRef50_K0P2R2
rMd_main_chr	cds	667852	668772	+	HHAMFB_03950	ltrA	(pseudo) group II intron reverse transcriptase/maturase	EC:2.7.7.49, GO:0000373, GO:0003964, KEGG:K00986, SO:0001217, UniRef:UniRef50_A0A6C2TZY6, UniRef:UniRef90_UPI00249E6953
rMd_main_chr	cds	668835	669152	+	HHAMFB_03955		Reverse transcriptase, interruption-C	SO:0001217, UniRef:UniRef50_Q73HN4
rMd_main_chr	cds	669726	671042	+	HHAMFB_03960		RNA-directed DNA polymerase	SO:0001217, UniRef:UniRef50_A0A318CK38
rMd_main_chr	cds	671217	671477	+	HHAMFB_03965		Alanine racemase	SO:0001217, UniRef:UniRef50_Q9ZE49, UniRef:UniRef90_A0A1C3EZ05
rMd_main_chr	cds	671492	671671	-	HHAMFB_03970		hypothetical protein
rMd_main_chr	cds	671818	673275	+	HHAMFB_03975		hypothetical protein	PFAM:PF01609.25
rMd_main_chr	cds	673398	673625	-	HHAMFB_03980		Transposase	SO:0001217, UniRef:UniRef50_A0A2U8I6X2
rMd_main_chr	cds	673876	674223	-	HHAMFB_03985		Transposase	SO:0001217, UniRef:UniRef50_A0A962QBR7
rMd_main_chr	cds	674320	674526	+	HHAMFB_03990		hypothetical protein	SO:0001217, UniRef:UniRef50_A0A0B7J0X8
rMd_main_chr	cds	674577	675320	-	HHAMFB_03995		hypothetical protein	PFAM:PF00308.22, PFAM:PF01695.21
rMd_main_chr	cds	675304	676725	-	HHAMFB_04000		IS21 family transposase	SO:0001217, UniRef:UniRef50_A0A945EY07
rMd_main_chr	cds	676982	677593	+	HHAMFB_04005		hypothetical protein	PFAM:PF13384.10, PFAM:PF13518.10, PFAM:PF13551.10
rMd_main_chr	cds	678011	678565	+	HHAMFB_04010		hypothetical protein
rMd_main_chr	cds	678549	679292	+	HHAMFB_04015		hypothetical protein	PFAM:PF00308.22, PFAM:PF01695.21
rMd_main_chr	cds	679554	680429	-	HHAMFB_04020		Transposase	SO:0001217, UniRef:UniRef50_B3CQD0
rMd_main_chr	cds	680669	681172	-	HHAMFB_04025		hypothetical protein	PFAM:PF13358.10
rMd_main_chr	cds	681192	681551	-	HHAMFB_04030		hypothetical protein	PFAM:PF01710.20, PFAM:PF13384.10
rMd_main_chr	cds	682023	682265	-	HHAMFB_04035		hypothetical protein
rMd_main_chr	cds	682255	682893	-	HHAMFB_04040	yihA	ribosome biogenesis GTP-binding protein YihA/YsxC	GO:0000917, GO:0003924, GO:0005525, GO:0005737, GO:0042254, GO:0043022, GO:0046872, SO:0001217, UniRef:UniRef50_Q92JC9, UniRef:UniRef90_A8GUK6
rMd_main_chr	cds	683165	683605	-	HHAMFB_04045		IS200/IS605 family transposase	SO:0001217, UniRef:UniRef50_A0A948S6T4
rMd_main_chr	tRNA	683709	683785	-	HHAMFB_04050	trnfM	tRNA-fMet(cat)	SO:0000266
rMd_main_chr	cds	684098	684337	-	HHAMFB_04055	rpmE	50S ribosomal protein L31	GO:0000315, GO:0003735, GO:0005840, GO:0006412, GO:0019843, GO:0022625, GO:1990904, RefSeq:WP_016948660.1, SO:0001217, UniParc:UPI00031A6FA1, UniRef:UniRef100_A0A1C3EW11, UniRef:UniRef50_Q9ZE47, UniRef:UniRef90_Q1RH05
rMd_main_chr	cds	684334	684627	-	HHAMFB_04060	rpmB	50S ribosomal protein L28	GO:0000311, GO:0003735, GO:0005840, GO:0006412, GO:0022625, GO:1990904, SO:0001217, UniRef:UniRef50_Q9ZE48, UniRef:UniRef90_A8GUK4
rMd_main_chr	cds	684775	687546	-	HHAMFB_04065		Cell surface antigen Sca2	SO:0001217, UniRef:UniRef50_Q1RH03
rMd_main_chr	cds	687718	689094	+	HHAMFB_04070	cysS	cysteine--tRNA ligase	EC:6.1.1.16, GO:0004817, GO:0005524, GO:0005737, GO:0006423, GO:0008270, KEGG:K01883, SO:0001217, UniRef:UniRef50_Q9ZE62, UniRef:UniRef90_A8GUK2
rMd_main_chr	cds	689375	690250	+	HHAMFB_04075	rpsB	30S ribosomal protein S2	GO:0000314, GO:0003735, GO:0006412, GO:0015935, GO:0022627, KEGG:K02967, RefSeq:WP_011477933.1, SO:0001217, UniParc:UPI0000D50559, UniRef:UniRef100_A8GUK1, UniRef:UniRef50_C4K1A0, UniRef:UniRef90_A8GUK1
rMd_main_chr	cds	690293	691219	+	HHAMFB_04080	tsf	translation elongation factor Ts	GO:0003746, GO:0005737, GO:0006414, SO:0001217, UniRef:UniRef50_A6X0J2, UniRef:UniRef90_A8GUK0
rMd_main_chr	cds	691904	692326	-	HHAMFB_04085	tsaE	tRNA (adenosine(37)-N6)-threonylcarbamoyltransferase complex ATPase subunit type 1 TsaE	GO:0002949, GO:0005524, GO:0005737, GO:0006400, GO:0016887, GO:0046872, SO:0001217, UniRef:UniRef50_Q1RGZ7, UniRef:UniRef90_Q1RGZ7
rMd_main_chr	cds	692601	693137	-	HHAMFB_04090	cdnL	RNA polymerase-interacting regulator, CarD/CdnL/TRCF family	COG:COG1329, COG:K, SO:0001217, UniRef:UniRef50_Q9ZEB8, UniRef:UniRef90_Q9ZEB8
rMd_main_chr	cds	693309	693656	+	HHAMFB_04095		Transposase	SO:0001217, UniRef:UniRef50_A0A962QBR7
rMd_main_chr	cds	693818	694321	-	HHAMFB_04100		hypothetical protein	PFAM:PF13358.10
rMd_main_chr	cds	694341	694700	-	HHAMFB_04105		hypothetical protein	PFAM:PF01710.20, PFAM:PF13384.10
rMd_main_chr	cds	694859	695086	+	HHAMFB_04110		Transposase	SO:0001217, UniRef:UniRef50_A0A2U8I6X2
rMd_main_chr	cds	695188	695967	+	HHAMFB_04115		Putative protein-disulfide oxidoreductase RBE_1288	EC:1.8.-.-, GO:0015036, GO:0042597, SO:0001217, UniRef:UniRef50_Q4UNH3, UniRef:UniRef90_Q1RGZ5
rMd_main_chr	cds	695967	696230	+	HHAMFB_04120		F0F1-ATPase subunit family protein	SO:0001217, UniRef:UniRef50_Q9ZEC0, UniRef:UniRef90_A0A0F3QKF3
rMd_main_chr	cds	696235	696963	+	HHAMFB_04125	atpB	F0F1 ATP synthase subunit A	EC:7.1.2.2, GO:0005886, GO:0015078, GO:0015986, GO:0045263, GO:0046933, SO:0001217, UniRef:UniRef50_A8F0C9, UniRef:UniRef90_Q1RGZ3
rMd_main_chr	cds	696996	697220	+	HHAMFB_04130	atpE	F0F1 ATP synthase subunit C	COG:C, COG:COG0636, EC:7.1.2.2, GO:0005886, GO:0008289, GO:0015078, GO:0015986, GO:0045263, GO:0046933, RefSeq:WP_011477942.1, SO:0001217, UniParc:UPI0000D50562, UniRef:UniRef100_A8GUJ2, UniRef:UniRef50_Q92JP1, UniRef:UniRef90_Q92JP1
rMd_main_chr	cds	697239	697712	+	HHAMFB_04135		ATP synthase B/B' CF family protein	SO:0001217, UniRef:UniRef50_B0BVU0, UniRef:UniRef90_A0A0F3QMP3
rMd_main_chr	cds	697715	698188	+	HHAMFB_04140	atpF	F0F1 ATP synthase subunit B	GO:0005886, GO:0045263, GO:0046933, SO:0001217, UniRef:UniRef50_Q9ZEC4, UniRef:UniRef90_Q1RGZ0
rMd_main_chr	cds	698649	699470	-	HHAMFB_04145	queF	NADPH-dependent 7-cyano-7-deazaguanine reductase QueF	EC:1.7.1.13, GO:0005737, GO:0008616, GO:0033739, GO:0043867, KEGG:K06879, SO:0001217, UniRef:UniRef50_Q9ZE74, UniRef:UniRef90_A8GUI9
rMd_main_chr	cds	699643	700356	-	HHAMFB_04150	ompR	DNA-binding response regulator, OmpR family, contains REC and winged-helix (wHTH) domain	COG:COG0745, COG:TK, SO:0001217, UniRef:UniRef50_Q92JG6, UniRef:UniRef90_Q92JG6
rMd_main_chr	cds	700579	701019	-	HHAMFB_04155		IS200/IS605 family transposase	SO:0001217, UniRef:UniRef50_A0A948S6T4
rMd_main_chr	cds	701147	701605	-	HHAMFB_04160	secB	protein-export chaperone SecB	COG:COG1952, COG:U, GO:0005737, GO:0006457, GO:0015031, GO:0043952, GO:0050821, GO:0051082, GO:0051262, SO:0001217, UniRef:UniRef50_A8F0H7, UniRef:UniRef90_A8F0H7
rMd_main_chr	cds	701738	702304	-	HHAMFB_04165	dcd	dCTP deaminase	COG:COG0717, COG:F, EC:3.5.4.13, GO:0000166, GO:0006226, GO:0006229, GO:0008829, GO:0009394, SO:0001217, UniRef:UniRef50_Q9ZE77, UniRef:UniRef90_Q9ZE77
rMd_main_chr	cds	702564	703877	+	HHAMFB_04170		Uncharacterized protein RBE_1298	GO:0015288, GO:0016020, SO:0001217, UniRef:UniRef50_Q9ZE78, UniRef:UniRef90_Q1RGY5
rMd_main_chr	cds	704268	704600	-	HHAMFB_04175		FeS cluster biogenesis domain-containing protein	SO:0001217, UniRef:UniRef50_Q9ZE83, UniRef:UniRef90_A0A1C3EYJ6
rMd_main_chr	cds	704856	705068	+	HHAMFB_04180		GIY-YIG domain-containing protein	SO:0001217, UniRef:UniRef50_A0A1Q3W7G1
rMd_main_chr	cds	705458	706609	+	HHAMFB_04185	dgt	deoxyguanosinetriphosphate triphosphohydrolase	COG:COG0232, COG:F, GO:0016793, SO:0001217, UniRef:UniRef50_Q9ZE82, UniRef:UniRef90_Q9ZE82
rMd_main_chr	cds	706619	708349	+	HHAMFB_04190	argS	arginine--tRNA ligase	EC:6.1.1.19, GO:0004814, GO:0005524, GO:0005737, GO:0006420, KEGG:K01887, SO:0001217, UniRef:UniRef50_Q9ZE81, UniRef:UniRef90_A8GUI1
rMd_main_chr	cds	708504	709157	+	HHAMFB_04195		SPOR domain-containing protein	SO:0001217, UniRef:UniRef50_Q9ZE80, UniRef:UniRef90_A0A1C3EY10
rMd_main_chr	cds	709358	711568	+	HHAMFB_04200	parC	DNA topoisomerase IV subunit A	COG:COG0188, COG:L, EC:5.6.2.2, GO:0003677, GO:0003918, GO:0005524, GO:0005694, GO:0006265, GO:0007059, GO:0009340, GO:0019897, SO:0001217, UniRef:UniRef50_Q9ZE79, UniRef:UniRef90_Q92JH0
rMd_main_chr	cds	711843	712484	-	HHAMFB_04205	nth	endonuclease III	GO:0003906, GO:0006281, SO:0001217, UniRef:UniRef50_Q4UK93, UniRef:UniRef90_A0A1C3EYA0
rMd_main_chr	cds	712528	712839	+	HHAMFB_04210	grxD	Grx4 family monothiol glutaredoxin	GO:0009055, SO:0001217, UniRef:UniRef50_A0A0F3QMM8, UniRef:UniRef90_A0A0F3QMM8
rMd_main_chr	cds	712944	713687	+	HHAMFB_04215		Uncharacterized hydrolase RBE_1307	EC:3.1.-.-, GO:0016787, SO:0001217, UniRef:UniRef50_O05958, UniRef:UniRef90_Q1RGX6
rMd_main_chr	cds	713779	715041	+	HHAMFB_04220	glyA	Serine hydroxymethyltransferase	EC:2.1.2.1, GO:0004372, GO:0005737, GO:0019264, GO:0030170, GO:0035999, KEGG:K00600, SO:0001217, UniRef:UniRef50_Q46A52, UniRef:UniRef90_B0BV27
rMd_main_chr	cds	715034	715930	+	HHAMFB_04225	lipA	lipoyl synthase	EC:2.8.1.8, GO:0005737, GO:0009107, GO:0016992, GO:0046872, GO:0051539, GO:1904047, SO:0001217, UniRef:UniRef50_Q0BSW6, UniRef:UniRef90_Q92GH8
rMd_main_chr	cds	716164	716469	-	HHAMFB_04230		Integrase catalytic domain-containing protein	SO:0001217, UniRef:UniRef50_A0A2U8I7N8
rMd_main_chr	cds	716585	716785	+	HHAMFB_04235		hypothetical protein	PFAM:PF01710.20
rMd_main_chr	cds	716845	717192	+	HHAMFB_04240		Transposase	SO:0001217, UniRef:UniRef50_A0A962QBR7
rMd_main_chr	cds	717443	717670	+	HHAMFB_04245		Transposase	SO:0001217, UniRef:UniRef50_A0A2U8I6X2
rMd_main_chr	cds	717676	718182	-	HHAMFB_04250		Transposase	SO:0001217, UniRef:UniRef50_B3CT63
rMd_main_chr	cds	718911	720368	-	HHAMFB_04255		hypothetical protein	PFAM:PF01609.25
rMd_main_chr	cds	720514	721866	+	HHAMFB_04260		IS21 family transposase	SO:0001217, UniRef:UniRef50_A0A945EY07
rMd_main_chr	cds	721887	722246	+	HHAMFB_04265		hypothetical protein	PFAM:PF01710.20, PFAM:PF13384.10
rMd_main_chr	cds	722266	722769	+	HHAMFB_04270		hypothetical protein	PFAM:PF13358.10
rMd_main_chr	cds	722871	723614	+	HHAMFB_04275		hypothetical protein	PFAM:PF00308.22, PFAM:PF01695.21
rMd_main_chr	cds	723802	724029	-	HHAMFB_04280		Transposase	SO:0001217, UniRef:UniRef50_A0A2U8I6X2
rMd_main_chr	cds	724385	724732	-	HHAMFB_04285		Transposase	SO:0001217, UniRef:UniRef50_A0A962QBR7
rMd_main_chr	cds	724839	725444	-	HHAMFB_04290		IS982 family transposase	SO:0001217, UniRef:UniRef50_UPI001A950068
rMd_main_chr	cds	725614	726405	-	HHAMFB_04295		IS5 family transposase	GO:0004803, SO:0001217, UniRef:UniRef50_A0A178GTH7, UniRef:UniRef90_UPI0012DC7770
rMd_main_chr	cds	726766	727269	-	HHAMFB_04300		hypothetical protein	PFAM:PF13358.10
rMd_main_chr	cds	727289	727648	-	HHAMFB_04305		hypothetical protein	PFAM:PF01710.20, PFAM:PF13384.10
rMd_main_chr	cds	727710	728513	-	HHAMFB_04310		IS110 family transposase	KEGG:K07486, SO:0001217, UniRef:UniRef50_UPI0006A7C1AF, UniRef:UniRef90_UPI000574C3B0
rMd_main_chr	cds	728586	728981	-	HHAMFB_04315		hypothetical protein
rMd_main_chr	cds	729519	729689	+	HHAMFB_04320		hypothetical protein	SO:0001217, UniRef:UniRef50_H8K9R6, UniRef:UniRef90_UPI0015CF5FC9
rMd_main_chr	cds	729888	730529	+	HHAMFB_04325	ybeY	rRNA maturation RNase YbeY	EC:3.1.-.-, GO:0004222, GO:0004521, GO:0004540, GO:0005737, GO:0006364, GO:0008270, GO:0042254, GO:0046872, SO:0001217, UniRef:UniRef50_Q1RGX3, UniRef:UniRef90_Q1RGX3
rMd_main_chr	cds	730538	731443	+	HHAMFB_04330	tlyC	putative hemolysin C	GO:0050660, SO:0001217, UniRef:UniRef50_O05961, UniRef:UniRef90_Q1RGX2
rMd_main_chr	cds	731427	732065	+	HHAMFB_04335		(Di)nucleoside polyphosphate hydrolase-like protein	SO:0001217, UniRef:UniRef50_Q1RGX1, UniRef:UniRef90_Q1RGX1
rMd_main_chr	cds	732385	732828	-	HHAMFB_04340		Integrase catalytic domain-containing protein	SO:0001217, UniRef:UniRef50_A0A1J5UHM4
rMd_main_chr	cds	732856	733002	-	HHAMFB_04345		hypothetical protein	PFAM:PF13358.10
rMd_main_chr	cds	733142	734599	+	HHAMFB_04350		hypothetical protein	PFAM:PF01609.25
rMd_main_chr	cds	734677	735039	-	HHAMFB_04355		hypothetical protein	PFAM:PF13358.10
rMd_main_chr	cds	735059	735418	-	HHAMFB_04360		hypothetical protein	PFAM:PF01710.20, PFAM:PF13384.10
rMd_main_chr	cds	735701	736018	+	HHAMFB_04365		Reverse transcriptase, interruption-C	SO:0001217, UniRef:UniRef50_Q73HN4
rMd_main_chr	cds	736667	738124	-	HHAMFB_04370		hypothetical protein	PFAM:PF01609.25
rMd_main_chr	cds	738272	738745	+	HHAMFB_04375		Reverse transcriptase domain-containing protein	SO:0001217, UniRef:UniRef50_A0A2V9G772
rMd_main_chr	cds	738975	739235	+	HHAMFB_04380		hypothetical protein	PFAM:PF00078.31
rMd_main_chr	cds	739241	739468	-	HHAMFB_04385		Transposase	SO:0001217, UniRef:UniRef50_A0A2U8I6X2
rMd_main_chr	cds	739719	740066	-	HHAMFB_04390		Transposase	SO:0001217, UniRef:UniRef50_A0A962QBR7
rMd_main_chr	cds	740151	740624	+	HHAMFB_04395		group II intron maturase-specific domain-containing protein	SO:0001217, UniRef:UniRef50_UPI00222E1023
rMd_main_chr	cds	740799	741236	+	HHAMFB_04400		hypothetical protein
rMd_main_chr	cds	741272	741742	+	HHAMFB_04405		Transposase	SO:0001217, UniRef:UniRef50_A0A431ISF4
rMd_main_chr	cds	741687	741848	-	HHAMFB_04410		hypothetical protein
rMd_main_chr	cds	742450	743703	-	HHAMFB_04415	waaA	lipid IV(A) 3-deoxy-D-manno-octulosonic acid transferase	EC:2.4.99.12, GO:0005886, GO:0009244, GO:0016740, GO:0043842, KEGG:K02527, SO:0001217, UniRef:UniRef50_Q9ZE58, UniRef:UniRef90_Q1RGU8
rMd_main_chr	cds	743703	744359	-	HHAMFB_04420		DUF374 domain-containing protein	SO:0001217, UniRef:UniRef50_Q9ZE57, UniRef:UniRef90_A0A0F3QKN5
rMd_main_chr	ncRNA	744360	744501	-	HHAMFB_04425	WsnRNA46	Wolbachia sRNA 46	RFAM:RF02625, SO:0000655
rMd_main_chr	ncRNA	744362	744493	+	HHAMFB_04430	WsnRNA46	Wolbachia sRNA 46	RFAM:RF02625, SO:0000655
rMd_main_chr	cds	744497	745696	-	HHAMFB_04435	aatA	putative aspartate/prephenate aminotransferase	EC:2.6.1.1, EC:2.6.1.79, GO:0004069, GO:0005737, GO:0009058, GO:0030170, GO:0033854, GO:1901564, SO:0001217, UniRef:UniRef50_A3PMF8, UniRef:UniRef90_Q1RGV0
rMd_main_chr	cds	745990	747003	+	HHAMFB_04440		Methyltransferase domain protein	SO:0001217, UniRef:UniRef50_A0A0F3QMW9, UniRef:UniRef90_A0A0F3QMW9
rMd_main_chr	cds	747000	747767	+	HHAMFB_04445		Uncharacterized protein RBE_1331	GO:0016020, KEGG:K04754, SO:0001217, UniRef:UniRef50_Q92JE4, UniRef:UniRef90_Q1RGV2
rMd_main_chr	cds	747779	748363	+	HHAMFB_04450		ABC-type transporter	SO:0001217, UniRef:UniRef50_H8K418, UniRef:UniRef90_Q1RGV3
rMd_main_chr	cds	748509	749030	-	HHAMFB_04455		tRNA (guanine(46)-N(7))-methyltransferase	SO:0001217, UniRef:UniRef50_A0A0B7J3D1
rMd_main_chr	cds	749232	750689	+	HHAMFB_04460		hypothetical protein	PFAM:PF01609.25
rMd_main_chr	cds	750948	752174	-	HHAMFB_04465		Release factor glutamine methyltransferase	SO:0001217, UniRef:UniRef50_A0A8E0WM11
rMd_main_chr	cds	752283	753266	-	HHAMFB_04470		Pseudouridine synthase	SO:0001217, UniRef:UniRef50_Q92G17, UniRef:UniRef90_A0A0F3QKM4
rMd_main_chr	cds	753277	754065	+	HHAMFB_04475		Type-4 uracil-DNA glycosylase	SO:0001217, UniRef:UniRef50_Q1RH36, UniRef:UniRef90_Q1RH36
rMd_main_chr	cds	754235	754462	-	HHAMFB_04480		Transposase	SO:0001217, UniRef:UniRef50_A0A2U8I6X2
rMd_main_chr	cds	754713	755060	-	HHAMFB_04485		Transposase	SO:0001217, UniRef:UniRef50_A0A962QBR7
rMd_main_chr	cds	755207	755575	+	HHAMFB_04490	hicB	HicB family protein	SO:0001217, UniRef:UniRef50_Q9RAA8, UniRef:UniRef90_A0A0F3QKC1
rMd_main_chr	cds	755582	755782	+	HHAMFB_04495		hypothetical protein	SO:0001217, UniRef:UniRef50_A0A0F3QJE8, UniRef:UniRef90_A0A0F3QJE8
rMd_main_chr	cds	756176	756403	-	HHAMFB_04500		Transposase	SO:0001217, UniRef:UniRef50_A0A2U8I6X2
rMd_main_chr	cds	756654	757001	-	HHAMFB_04505		Transposase	SO:0001217, UniRef:UniRef50_A0A962QBR7
rMd_main_chr	cds	757350	757673	+	HHAMFB_04510		hypothetical protein
rMd_main_chr	cds	757697	757885	+	HHAMFB_04515		hypothetical protein
rMd_main_chr	cds	757830	758045	-	HHAMFB_04520		hypothetical protein	PFAM:PF13358.10
rMd_main_chr	cds	758247	758606	+	HHAMFB_04525		hypothetical protein	PFAM:PF01710.20, PFAM:PF13384.10
rMd_main_chr	cds	758626	759129	+	HHAMFB_04530		hypothetical protein	PFAM:PF13358.10
rMd_main_chr	cds	759144	760550	+	HHAMFB_04535		IS21 family transposase	SO:0001217, UniRef:UniRef50_A0A945EY07
rMd_main_chr	cds	760534	761277	+	HHAMFB_04540		hypothetical protein	PFAM:PF00308.22, PFAM:PF01695.21
rMd_main_chr	cds	761360	761830	-	HHAMFB_04545		hypothetical protein
rMd_main_chr	cds	762027	763337	+	HHAMFB_04550		hypothetical protein	PFAM:PF01609.25
rMd_main_chr	cds	763343	763570	-	HHAMFB_04555		Transposase	SO:0001217, UniRef:UniRef50_A0A2U8I6X2
rMd_main_chr	cds	763821	764168	-	HHAMFB_04560		Transposase	SO:0001217, UniRef:UniRef50_A0A962QBR7
rMd_main_chr	cds	764235	764396	+	HHAMFB_04565		hypothetical protein
rMd_main_chr	cds	764466	765410	-	HHAMFB_04570		hypothetical protein
rMd_main_chr	cds	765634	765981	-	HHAMFB_04575		Transposase	SO:0001217, UniRef:UniRef50_A0A962QBR7
rMd_main_chr	cds	766196	766486	+	HHAMFB_04580		hypothetical protein	PFAM:PF13358.10
rMd_main_chr	cds	766762	768219	+	HHAMFB_04585		hypothetical protein	PFAM:PF01609.25
rMd_main_chr	cds	768274	768483	+	HHAMFB_04590		hypothetical protein	PFAM:PF13358.10
rMd_main_chr	cds	768496	768813	+	HHAMFB_04595		Reverse transcriptase, interruption-C	SO:0001217, UniRef:UniRef50_Q73HN4
rMd_main_chr	cds	769387	770703	+	HHAMFB_04600		RNA-directed DNA polymerase	SO:0001217, UniRef:UniRef50_A0A318CK38
rMd_main_chr	cds	770878	771105	+	HHAMFB_04605		hypothetical protein
rMd_main_chr	cds	771687	773144	+	HHAMFB_04610		hypothetical protein	PFAM:PF01609.25
rMd_main_chr	cds	773263	774720	+	HHAMFB_04615		hypothetical protein	PFAM:PF01609.25
rMd_main_chr	cds	774834	776141	+	HHAMFB_04620	gltA	citrate synthase	COG:C, COG:COG0372, EC:2.3.3.16, GO:0004108, GO:0005737, GO:0006099, GO:0046912, KEGG:K01647, SO:0001217, UniRef:UniRef50_P09948, UniRef:UniRef90_P09948
rMd_main_chr	cds	776299	777285	+	HHAMFB_04625	obgE	GTPase ObgE	EC:3.6.5.-, GO:0000287, GO:0003924, GO:0005525, GO:0005737, GO:0042254, KEGG:K03979, RefSeq:WP_045799853.1, SO:0001217, UniParc:UPI0005F7F4A9, UniRef:UniRef100_A0A0F3QKK5, UniRef:UniRef50_Q2NCX8, UniRef:UniRef90_A8GUG0
rMd_main_chr	cds	777374	778117	-	HHAMFB_04630		hypothetical protein	PFAM:PF00308.22, PFAM:PF01695.21
rMd_main_chr	cds	778101	779522	-	HHAMFB_04635		IS21 family transposase	SO:0001217, UniRef:UniRef50_A0A945EY07
rMd_main_chr	cds	779825	779965	-	HHAMFB_04640		hypothetical protein	PFAM:PF13384.10
rMd_main_chr	cds	780181	781119	-	HHAMFB_04645		hypothetical protein	PFAM:PF00665.30, PFAM:PF13276.10, PFAM:PF13518.10
rMd_main_chr	cds	781204	781980	-	HHAMFB_04650		Integrase core domain protein	SO:0001217, UniRef:UniRef50_A0A8X6SD85, UniRef:UniRef90_A0A0F3REZ7
rMd_main_chr	cds	782046	782240	-	HHAMFB_04655		DUF2269 domain-containing protein	SO:0001217, UniRef:UniRef50_A0A510GHH0, UniRef:UniRef90_UPI00030949F5
rMd_main_chr	cds	782240	782509	-	HHAMFB_04660		Acyl-[acyl-carrier-protein]--UDP-N-acetylglucosamine O-acyltransferase	SO:0001217, UniRef:UniRef50_Q92GQ6
rMd_main_chr	cds	782594	783484	-	HHAMFB_04665		Dihydrodipicolinate reductase, family protein	SO:0001217, UniRef:UniRef50_A0A0F3QML9, UniRef:UniRef90_A0A0F3QML9
rMd_main_chr	cds	783645	783992	+	HHAMFB_04670		Transposase	SO:0001217, UniRef:UniRef50_A0A962QBR7
rMd_main_chr	cds	784243	784470	+	HHAMFB_04675		Transposase	SO:0001217, UniRef:UniRef50_A0A2U8I6X2
rMd_main_chr	cds	784526	785020	-	HHAMFB_04680		TIGR02281 family clan AA aspartic protease	SO:0001217, UniRef:UniRef50_A0A3S0SWC6
rMd_main_chr	cds	785114	785215	+	HHAMFB_04685		hypothetical protein
rMd_main_chr	cds	785285	786742	-	HHAMFB_04690		hypothetical protein	PFAM:PF01609.25
rMd_main_chr	cds	786821	787153	+	HHAMFB_04695		hypothetical protein
rMd_main_chr	cds	787173	787451	+	HHAMFB_04700		hypothetical protein	PFAM:PF13358.10
rMd_main_chr	cds	787474	787659	+	HHAMFB_04705		hypothetical protein	PFAM:PF13358.10
rMd_main_chr	cds	787876	788079	+	HHAMFB_04710		Transposase	SO:0001217, UniRef:UniRef50_A0A0F3M986
rMd_main_chr	cds	788211	789668	+	HHAMFB_04715		hypothetical protein	PFAM:PF01609.25
rMd_main_chr	cds	789676	790431	+	HHAMFB_04720		Transposase	SO:0001217, UniRef:UniRef50_B3CQD0
rMd_main_chr	cds	790612	791334	-	HHAMFB_04725	ehuA	Glutamine ABC transporter ATP-binding protein	SO:0001217, UniRef:UniRef50_B0BVM8, UniRef:UniRef90_Q1RGW5
rMd_main_chr	cds	791338	792102	-	HHAMFB_04730	phnP	PhnP protein	SO:0001217, UniRef:UniRef50_Q92FY5
rMd_main_chr	cds	792195	792776	+	HHAMFB_04735		PAP2 superfamily protein	SO:0001217, UniRef:UniRef50_Q92FY4, UniRef:UniRef90_A0A0F3QJB6
rMd_main_chr	cds	793063	794145	+	HHAMFB_04740	lptF	Lipopolysaccharide export system permease protein LptF	SO:0001217, UniRef:UniRef50_Q9ZC95, UniRef:UniRef90_A0A1C3EYE0
rMd_main_chr	cds	794559	796016	-	HHAMFB_04745		hypothetical protein	PFAM:PF01609.25
rMd_main_chr	cds	796140	796604	-	HHAMFB_04750		hypothetical protein	PFAM:PF13358.10
rMd_main_chr	cds	796624	796983	-	HHAMFB_04755		hypothetical protein	PFAM:PF01710.20, PFAM:PF13384.10
rMd_main_chr	cds	797142	797789	+	HHAMFB_04760		transposase	SO:0001217, UniRef:UniRef50_UPI001F0321EE
rMd_main_chr	cds	797826	798569	-	HHAMFB_04765		hypothetical protein	PFAM:PF00308.22, PFAM:PF01695.21
rMd_main_chr	cds	798553	799974	-	HHAMFB_04770		IS21 family transposase	SO:0001217, UniRef:UniRef50_A0A945EY07
rMd_main_chr	cds	800068	800688	+	HHAMFB_04775		Integrase core domain	SO:0001217, UniRef:UniRef50_A0A345PN45
rMd_main_chr	cds	800746	801096	-	HHAMFB_04780		hypothetical protein	PFAM:PF01710.20, PFAM:PF13384.10
rMd_main_chr	cds	801117	802361	-	HHAMFB_04785		hypothetical protein	PFAM:PF01609.25
rMd_main_chr	cds	802556	804013	+	HHAMFB_04790		hypothetical protein	PFAM:PF01609.25
rMd_main_chr	cds	804695	804886	-	HHAMFB_04795		Tc1-like transposase DDE domain-containing protein	SO:0001217, UniRef:UniRef50_D3V4X6
rMd_main_chr	cds	804908	805057	+	HHAMFB_04800		IS630 family transposase	SO:0001217, UniRef:UniRef50_A0A2U0DXT3
rMd_main_chr	cds	805365	805868	+	HHAMFB_04805		hypothetical protein	PFAM:PF13358.10
rMd_main_chr	cds	805869	806159	-	HHAMFB_04810		Transposase	SO:0001217, UniRef:UniRef50_A0A261DAV4, UniRef:UniRef90_A0A261DAV4
rMd_main_chr	cds	806401	806688	+	HHAMFB_04815	rvhB3	type IV secretion system protein VirB3	COG:COG3702, COG:U, SO:0001217, UniRef:UniRef50_Q7PAP2, UniRef:UniRef90_Q7PAP2, VFDB:VFC0086, VFDB:VFG039832
rMd_main_chr	cds	806974	809391	+	HHAMFB_04820	rvhB4a	type IV secretion system ATPase VirB4	COG:COG3451, COG:U, SO:0001217, UniRef:UniRef50_Q92JC6, UniRef:UniRef90_Q92JC6, VFDB:VFC0086, VFDB:VFG039872
rMd_main_chr	cds	809585	812704	+	HHAMFB_04825		Uncharacterized protein RBE_1265	GO:0005886, GO:0030255, KEGG:K03201, SO:0001217, UniRef:UniRef50_Q92JC5, UniRef:UniRef90_Q1RH18
rMd_main_chr	cds	812682	814715	+	HHAMFB_04830		Uncharacterized protein RBE_1264	GO:0005886, GO:0030255, KEGG:K03201, SO:0001217, UniRef:UniRef50_Q9ZE43, UniRef:UniRef90_Q1RH19
rMd_main_chr	cds	814722	817607	+	HHAMFB_04835		Uncharacterized protein RBE_1263	GO:0005886, GO:0030255, KEGG:K03201, SO:0001217, UniRef:UniRef50_Q92JC3, UniRef:UniRef90_Q1RH20
rMd_main_chr	cds	817614	820271	+	HHAMFB_04840		Uncharacterized protein RBE_1262	GO:0005886, GO:0030255, KEGG:K03201, SO:0001217, UniRef:UniRef50_Q1RH21, UniRef:UniRef90_Q1RH21
rMd_main_chr	cds	820366	823914	+	HHAMFB_04845		Uncharacterized lipoprotein RBE_1261	GO:0005886, GO:0030255, KEGG:K03201, SO:0001217, UniRef:UniRef50_Q1RH22, UniRef:UniRef90_Q1RH22
rMd_main_chr	cds	824036	824731	+	HHAMFB_04850		DDE domain-containing protein	SO:0001217, UniRef:UniRef50_A0A077AX81
rMd_main_chr	cds	824792	825013	+	HHAMFB_04855		hypothetical protein	PFAM:PF13384.10, PFAM:PF13518.10, PFAM:PF13551.10
rMd_main_chr	cds	824958	825185	-	HHAMFB_04860		Transposase DDE domain protein	SO:0001217, UniRef:UniRef50_A0A0F3MEM4
rMd_main_chr	cds	825424	825765	+	HHAMFB_04865		Transposase family protein	SO:0001217, UniRef:UniRef50_A0A0F3RAX8
rMd_main_chr	cds	825759	825992	+	HHAMFB_04870	tnpB	IS66 family insertion sequence element accessory protein TnpB	SO:0001217, UniRef:UniRef50_A0A937YI60
rMd_main_chr	cds	826157	826369	-	HHAMFB_04875		hypothetical protein
rMd_main_chr	cds	826405	827862	-	HHAMFB_04880		hypothetical protein	PFAM:PF01609.25
rMd_main_chr	cds	828173	829129	+	HHAMFB_04885		IS66 family transposase	GO:0004803, SO:0001217, UniRef:UniRef50_UPI0023F8FEEA, UniRef:UniRef90_UPI0023F8FEEA
rMd_main_chr	cds	829243	830664	+	HHAMFB_04890		IS21 family transposase	SO:0001217, UniRef:UniRef50_A0A945EY07
rMd_main_chr	cds	830648	830812	+	HHAMFB_04895		hypothetical protein
rMd_main_chr	cds	830890	832347	-	HHAMFB_04900		hypothetical protein	PFAM:PF01609.25
rMd_main_chr	cds	832733	833071	+	HHAMFB_04905		IstB-like ATP-binding domain-containing protein	SO:0001217, UniRef:UniRef50_A0A202DEC3
rMd_main_chr	cds	833169	833798	+	HHAMFB_04910		IS66 family transposase	GO:0004803, SO:0001217, UniRef:UniRef50_A0A0F5MPV3, UniRef:UniRef90_UPI0023F6BD92
rMd_main_chr	cds	833978	835177	-	HHAMFB_04915		hypothetical protein	PFAM:PF01609.25
rMd_main_chr	cds	835337	835435	-	HHAMFB_04920		hypothetical protein
rMd_main_chr	cds	835659	836381	+	HHAMFB_04925		(pseudo) IS1634 family transposase	GO:0004803, SO:0001217, UniRef:UniRef50_A0A958VQ34, UniRef:UniRef90_A0A958VQ34
rMd_main_chr	cds	836438	836758	+	HHAMFB_04930		Transposase family protein	SO:0001217, UniRef:UniRef50_A0A0F3RAX8
rMd_main_chr	cds	836827	838365	-	HHAMFB_04935		IS66 family transposase	SO:0001217, UniRef:UniRef50_UPI0020241E94
rMd_main_chr	cds	838551	838901	-	HHAMFB_04940	tnpB	IS66 family insertion sequence element accessory protein TnpB	SO:0001217, UniRef:UniRef50_A0A938C8D3
rMd_main_chr	cds	838895	839236	-	HHAMFB_04945		Transposase family protein	SO:0001217, UniRef:UniRef50_A0A0F3RAX8
rMd_main_chr	cds	839367	839717	+	HHAMFB_04950	tnpB	IS66 family insertion sequence element accessory protein TnpB	SO:0001217, UniRef:UniRef50_A0A938C8D3
rMd_main_chr	cds	839889	841346	+	HHAMFB_04955		hypothetical protein	PFAM:PF01609.25
rMd_main_chr	cds	841585	842772	+	HHAMFB_04960		hypothetical protein	PFAM:PF13005.11
rMd_main_chr	cds	842832	843179	+	HHAMFB_04965		Transposase	SO:0001217, UniRef:UniRef50_A0A962QBR7
rMd_main_chr	cds	843432	844889	-	HHAMFB_04970		hypothetical protein	PFAM:PF01609.25
rMd_main_chr	cds	845110	845229	+	HHAMFB_04975		hypothetical protein
rMd_main_chr	cds	845348	846769	+	HHAMFB_04980		IS21 family transposase	SO:0001217, UniRef:UniRef50_A0A945EY07
rMd_main_chr	cds	846753	847496	+	HHAMFB_04985		hypothetical protein	PFAM:PF00308.22, PFAM:PF01695.21
rMd_main_chr	cds	847512	847688	+	HHAMFB_04990		hypothetical protein	PFAM:PF13358.10
rMd_main_chr	cds	847833	848123	+	HHAMFB_04995		Transposase IS66 C-terminal domain-containing protein	SO:0001217, UniRef:UniRef50_A0A9J9LGE7
rMd_main_chr	cds	848201	848590	+	HHAMFB_05000		hypothetical protein
rMd_main_chr	cds	848610	848837	-	HHAMFB_05005		Transposase	SO:0001217, UniRef:UniRef50_A0A2U8I6X2
rMd_main_chr	cds	849149	849490	+	HHAMFB_05010		Transposase family protein	SO:0001217, UniRef:UniRef50_A0A0F3RAX8
rMd_main_chr	cds	849484	849834	+	HHAMFB_05015	tnpB	IS66 family insertion sequence element accessory protein TnpB	SO:0001217, UniRef:UniRef50_A0A938C8D3
rMd_main_chr	cds	850020	851615	+	HHAMFB_05020		IS66 family transposase	SO:0001217, UniRef:UniRef50_UPI0020241E94
rMd_main_chr	cds	851682	852029	-	HHAMFB_05025		Transposase	SO:0001217, UniRef:UniRef50_A0A962QBR7
rMd_main_chr	cds	852232	853689	+	HHAMFB_05030		hypothetical protein	PFAM:PF01609.25
rMd_main_chr	cds	853744	854052	+	HHAMFB_05035		hypothetical protein
rMd_main_chr	cds	854197	854499	-	HHAMFB_05040		hypothetical protein
rMd_main_chr	cds	854489	855019	-	HHAMFB_05045		Integrase catalytic domain-containing protein	SO:0001217, UniRef:UniRef50_A0A1J5UHM4
rMd_main_chr	cds	855027	856622	-	HHAMFB_05050		IS66 family transposase	SO:0001217, UniRef:UniRef50_UPI0020241E94
rMd_main_chr	cds	856808	857158	-	HHAMFB_05055	tnpB	IS66 family insertion sequence element accessory protein TnpB	SO:0001217, UniRef:UniRef50_A0A938C8D3
rMd_main_chr	cds	857152	857493	-	HHAMFB_05060		Transposase family protein	SO:0001217, UniRef:UniRef50_A0A0F3RAX8
rMd_main_chr	cds	857561	858757	-	HHAMFB_05065		hypothetical protein	PFAM:PF13005.11
rMd_main_chr	cds	859055	859915	-	HHAMFB_05070		Transposase	SO:0001217, UniRef:UniRef50_B6Y9Y4
rMd_main_chr	cds	860298	860525	-	HHAMFB_05075		Transposase	SO:0001217, UniRef:UniRef50_A0A2U8I6X2
rMd_main_chr	cds	861314	861673	+	HHAMFB_05080		hypothetical protein	PFAM:PF01710.20, PFAM:PF13384.10
rMd_main_chr	cds	861693	861986	+	HHAMFB_05085		hypothetical protein	PFAM:PF13358.10
rMd_main_chr	cds	862099	863268	+	HHAMFB_05090		hypothetical protein	PFAM:PF01609.25
rMd_main_chr	cds	863281	863604	+	HHAMFB_05095		hypothetical protein
rMd_main_chr	cds	863628	864929	+	HHAMFB_05100	ltrA	Group II intron-encoded protein LtrA	SO:0001217, UniRef:UniRef50_A0A6C2TZY6
rMd_main_chr	cds	865503	866819	+	HHAMFB_05105		RNA-directed DNA polymerase	SO:0001217, UniRef:UniRef50_A0A318CK38
rMd_main_chr	cds	866994	867431	+	HHAMFB_05110		hypothetical protein
rMd_main_chr	cds	867467	867751	+	HHAMFB_05115		hypothetical protein	PFAM:PF13358.10
rMd_main_chr	cds	868037	868630	-	HHAMFB_05120		hypothetical protein	PFAM:PF01609.25
rMd_main_chr	cds	868710	869453	-	HHAMFB_05125		hypothetical protein	PFAM:PF00308.22, PFAM:PF01695.21
rMd_main_chr	cds	869437	870858	-	HHAMFB_05130		IS21 family transposase	SO:0001217, UniRef:UniRef50_A0A945EY07
rMd_main_chr	cds	870977	871918	-	HHAMFB_05135		IS1634 family transposase	SO:0001217, UniRef:UniRef50_UPI001054F8ED
rMd_main_chr	cds	872095	872328	+	HHAMFB_05140		Integrase catalytic domain-containing protein	SO:0001217, UniRef:UniRef50_A0A1F6H366
rMd_main_chr	cds	872731	873105	-	HHAMFB_05145	tnpA	IS200/IS605 family transposase	GO:0004803, SO:0001217, UniRef:UniRef50_A0A947NKU9, UniRef:UniRef90_UPI0005755DFA
rMd_main_chr	cds	873312	873974	-	HHAMFB_05150		IS5 family transposase	GO:0004803, SO:0001217, UniRef:UniRef50_A0A178GTH7, UniRef:UniRef90_UPI0012DC7770
rMd_main_chr	cds	874060	874287	+	HHAMFB_05155		Transposase DDE domain protein	SO:0001217, UniRef:UniRef50_A0A0F3MEM4
rMd_main_chr	cds	874468	874605	+	HHAMFB_05160		Transposase IS200 like	SO:0001217, UniRef:UniRef50_A0A450UGW7
rMd_main_chr	cds	874714	874815	-	HHAMFB_05165		hypothetical protein
rMd_main_chr	cds	875097	876494	+	HHAMFB_05170	tlc5	GTP/GDP exchange transporter Tlc5	BlastRules:WP_004597024, COG:C, COG:COG3202, GO:0005471, GO:0005524, GO:0005886, SO:0001217, UniRef:UniRef50_O05962, UniRef:UniRef90_O05962
rMd_main_chr	cds	877057	877809	-	HHAMFB_05175		IS5 family transposase	GO:0004803, SO:0001217, UniRef:UniRef50_A0A178GTH7, UniRef:UniRef90_UPI0012DC7770
rMd_main_chr	cds	877938	878075	+	HHAMFB_05180		Transposase IS200 like	SO:0001217, UniRef:UniRef50_A0A450UGW7
rMd_main_chr	cds	878506	878838	+	HHAMFB_05185		hypothetical protein	PFAM:PF01710.20, PFAM:PF13384.10
rMd_main_chr	cds	878970	879536	+	HHAMFB_05190		hypothetical protein
rMd_main_chr	cds	879761	880426	+	HHAMFB_05195		hypothetical protein	PFAM:PF01609.25
rMd_main_chr	cds	880462	881067	+	HHAMFB_05200		hypothetical protein	PFAM:PF13358.10
rMd_main_chr	cds	881372	881980	-	HHAMFB_05205	maf	Nucleoside triphosphate pyrophosphatase	EC:3.6.1.9, GO:0005737, GO:0009117, GO:0047429, SO:0001217, UniRef:UniRef50_Q9ZCE2, UniRef:UniRef90_A8GXY9
rMd_main_chr	cds	881983	882204	-	HHAMFB_05210	infA	translation initiation factor IF-1	COG:COG0361, COG:J, GO:0003743, GO:0005737, GO:0006413, GO:0019843, GO:0043022, SO:0001217, UniRef:UniRef50_A8AZK3, UniRef:UniRef90_Q9ZCE3
rMd_main_chr	tRNA	882222	882298	-	HHAMFB_05215	trnP	tRNA-Pro(tgg)	SO:0000268
rMd_main_chr	cds	882961	883092	+	HHAMFB_05220		hypothetical protein
rMd_main_chr	cds	883154	883486	+	HHAMFB_05225		hypothetical protein	PFAM:PF01710.20, PFAM:PF13384.10
rMd_main_chr	cds	883564	883725	-	HHAMFB_05230		hypothetical protein
rMd_main_chr	cds	883796	885022	-	HHAMFB_05235		hypothetical protein	PFAM:PF01609.25
rMd_main_chr	cds	885214	885723	+	HHAMFB_05240		hypothetical protein	PFAM:PF13358.10
rMd_main_chr	cds	885873	886253	+	HHAMFB_05245		hypothetical protein
rMd_main_chr	cds	886294	886647	+	HHAMFB_05250		Transposase	SO:0001217, UniRef:UniRef50_H8K9D9
rMd_main_chr	cds	886741	887100	+	HHAMFB_05255		hypothetical protein	PFAM:PF01710.20, PFAM:PF13384.10
rMd_main_chr	cds	887120	887623	+	HHAMFB_05260		hypothetical protein	PFAM:PF13358.10
rMd_main_chr	cds	887694	887957	+	HHAMFB_05265		Transposase and inactivated derivative	SO:0001217, UniRef:UniRef50_Q1RJK5, UniRef:UniRef90_Q1RJK5
rMd_main_chr	cds	888379	888942	+	HHAMFB_05270		hypothetical protein
rMd_main_chr	cds	889079	889426	+	HHAMFB_05275		Transposase	SO:0001217, UniRef:UniRef50_A0A962QBR7
rMd_main_chr	cds	889677	889904	+	HHAMFB_05280		Transposase	SO:0001217, UniRef:UniRef50_A0A2U8I6X2
rMd_main_chr	cds	890065	891150	-	HHAMFB_05285		Integrase catalytic domain-containing protein	SO:0001217, UniRef:UniRef50_A0A1G4G8C7
rMd_main_chr	cds	891435	891572	-	HHAMFB_05290		Transposase IS200 like	SO:0001217, UniRef:UniRef50_A0A450UGW7
rMd_main_chr	cds	891933	893129	+	HHAMFB_05295		PUTATIVE TRANSPOSASE	SO:0001217, UniRef:UniRef50_Q7M7F9
rMd_main_chr	cds	893179	893298	-	HHAMFB_05300		hypothetical protein
rMd_main_chr	cds	893394	894575	+	HHAMFB_05305		acetyl-CoA C-acetyltransferase	EC:2.3.1.9, SO:0001217, UniRef:UniRef50_P54810, UniRef:UniRef90_A8GPS4
rMd_main_chr	cds	894646	895731	+	HHAMFB_05310		Integrase catalytic domain-containing protein	SO:0001217, UniRef:UniRef50_A0A1G4G8C7
rMd_main_chr	cds	896135	896272	-	HHAMFB_05315		Transposase IS200 like	SO:0001217, UniRef:UniRef50_A0A450UGW7
rMd_main_chr	cds	897008	897355	+	HHAMFB_05320		Transposase	SO:0001217, UniRef:UniRef50_A0A962QBR7
rMd_main_chr	cds	897437	899032	-	HHAMFB_05325		IS66 family transposase	SO:0001217, UniRef:UniRef50_UPI0020241E94
rMd_main_chr	cds	899218	899568	-	HHAMFB_05330	tnpB	IS66 family insertion sequence element accessory protein TnpB	SO:0001217, UniRef:UniRef50_A0A938C8D3
rMd_main_chr	cds	899562	899903	-	HHAMFB_05335		Transposase family protein	SO:0001217, UniRef:UniRef50_A0A0F3RAX8
rMd_main_chr	cds	900193	900420	+	HHAMFB_05340		Transposase	SO:0001217, UniRef:UniRef50_A0A2U8I6X2
rMd_main_chr	cds	900839	901078	-	HHAMFB_05345		hypothetical protein
rMd_main_chr	cds	901094	901837	-	HHAMFB_05350		hypothetical protein	PFAM:PF00308.22, PFAM:PF01695.21
rMd_main_chr	cds	901821	903242	-	HHAMFB_05355		IS21 family transposase	SO:0001217, UniRef:UniRef50_A0A945EY07
rMd_main_chr	cds	903356	903601	-	HHAMFB_05360		hypothetical protein	SO:0001217, UniRef:UniRef50_H8KCK8
rMd_main_chr	cds	903815	907108	+	HHAMFB_05365		Superfamily I DNA and RNA helicases	SO:0001217, UniRef:UniRef50_Q1RK98
rMd_main_chr	cds	907276	907851	-	HHAMFB_05370	gmk	guanylate kinase	EC:2.7.4.8, GO:0004385, GO:0005524, GO:0005737, GO:0015949, GO:0016310, SO:0001217, UniRef:UniRef50_Q9ZCH7, UniRef:UniRef90_Q1RK99
rMd_main_chr	cds	907857	908096	-	HHAMFB_05375		HTH cro/C1-type domain-containing protein	SO:0001217, UniRef:UniRef50_G4KLI2, UniRef:UniRef90_Q1RKA0
rMd_main_chr	cds	908599	909057	-	HHAMFB_05380	yraN	YraN family protein	KEGG:K07460, SO:0001217, UniRef:UniRef50_A0A0C2LYI7, UniRef:UniRef90_UPI001E35567A
rMd_main_chr	cds	909068	909910	-	HHAMFB_05385	mreC	rod shape-determining protein MreC	GO:0008360, SO:0001217, UniRef:UniRef50_Q92GC6, UniRef:UniRef90_Q1RKA1
rMd_main_chr	cds	909913	910953	-	HHAMFB_05390	mreB	Cell shape-determining ATPase MreB, actin-like superfamily	COG:COG1077, COG:DZ, SO:0001217, UniRef:UniRef50_A0A0F7KRJ4, UniRef:UniRef90_B0BV76
rMd_main_chr	cds	911130	912218	-	HHAMFB_05395		Putative permeases	SO:0001217, UniRef:UniRef50_Q68VX9, UniRef:UniRef90_Q1RKA3
rMd_main_chr	tRNA	912431	912507	-	HHAMFB_05400	trnI	tRNA-Ile2(cat)	SO:0000263
rMd_main_chr	cds	912825	913292	-	HHAMFB_05405		Peptidoglycan-associated lipoprotein	SO:0001217, UniRef:UniRef50_A8EZX2
rMd_main_chr	cds	913645	914598	-	HHAMFB_05410	fabH	Beta-ketoacyl-[acyl-carrier-protein] synthase III	EC:2.3.1.180, GO:0004315, GO:0005737, GO:0006633, GO:0033818, SO:0001217, UniRef:UniRef50_Q9ZCH1, UniRef:UniRef90_Q1RKA5
rMd_main_chr	cds	914611	914811	-	HHAMFB_05415	rpmF	50S ribosomal protein L32	COG:COG0333, COG:J, GO:0000315, GO:0003735, GO:0006412, GO:0015934, GO:0022625, SO:0001217, UniRef:UniRef50_Q2GDD5, UniRef:UniRef90_Q4UK48
rMd_main_chr	cds	914900	915373	+	HHAMFB_05420	omlA	SmpA / OmlA family protein	SO:0001217, UniRef:UniRef50_Q68VX5, UniRef:UniRef90_A0A0F3QIR0
rMd_main_chr	cds	915910	916155	-	HHAMFB_05425		Putative transposase	SO:0001217, UniRef:UniRef50_A0A0F3RLG2
rMd_main_chr	cds	916252	916527	-	HHAMFB_05430		hypothetical protein	PFAM:PF13181.10
rMd_main_chr	cds	916666	916881	-	HHAMFB_05435		hypothetical protein	PFAM:PF13358.10
rMd_main_chr	cds	917280	917528	+	HHAMFB_05440		Putative transposase	SO:0001217, UniRef:UniRef50_A0A0F3RLG2
rMd_main_chr	cds	917544	917771	-	HHAMFB_05445		Transposase	SO:0001217, UniRef:UniRef50_A0A2U8I6X2
rMd_main_chr	cds	918022	918369	-	HHAMFB_05450		Transposase	SO:0001217, UniRef:UniRef50_A0A962QBR7
rMd_main_chr	cds	918483	919067	+	HHAMFB_05455		Transposase	SO:0001217, UniRef:UniRef50_B3CTQ5
rMd_main_chr	cds	919080	919244	+	HHAMFB_05460		hypothetical protein
rMd_main_chr	cds	919347	920228	+	HHAMFB_05465		hypothetical protein	PFAM:PF00665.30, PFAM:PF13276.10, PFAM:PF13518.10
rMd_main_chr	cds	920503	920736	+	HHAMFB_05470		Integrase catalytic domain-containing protein	SO:0001217, UniRef:UniRef50_A0A1F6H366
rMd_main_chr	cds	921434	921781	+	HHAMFB_05475		Transposase	SO:0001217, UniRef:UniRef50_A0A962QBR7
rMd_main_chr	cds	922032	922259	+	HHAMFB_05480		Transposase	SO:0001217, UniRef:UniRef50_A0A2U8I6X2
rMd_main_chr	cds	922265	923215	-	HHAMFB_05485		Integrase catalytic domain-containing protein	SO:0001217, UniRef:UniRef50_A0A1G4G8C7
rMd_main_chr	cds	923456	924124	-	HHAMFB_05490		DUF5394 domain-containing protein	RefSeq:WP_016948083.1, SO:0001217, UniParc:UPI0002F4ACBC, UniRef:UniRef100_A0A1C3EZ01, UniRef:UniRef50_Q92JM8, UniRef:UniRef90_A0A0F3QJJ1
rMd_main_chr	cds	924547	924906	+	HHAMFB_05495		hypothetical protein	PFAM:PF01710.20, PFAM:PF13384.10
rMd_main_chr	cds	924926	925216	+	HHAMFB_05500		hypothetical protein	PFAM:PF13358.10
rMd_main_chr	cds	925276	925623	+	HHAMFB_05505		Transposase	SO:0001217, UniRef:UniRef50_A0A962QBR7
rMd_main_chr	cds	925874	926101	+	HHAMFB_05510		Transposase	SO:0001217, UniRef:UniRef50_A0A2U8I6X2
rMd_main_chr	cds	926126	926341	+	HHAMFB_05515		hypothetical protein	PFAM:PF13358.10
rMd_main_chr	cds	926286	926771	-	HHAMFB_05520		hypothetical protein
rMd_main_chr	cds	927231	927830	+	HHAMFB_05525		SCO2-like protein RBE_0029	SO:0001217, UniRef:UniRef50_Q9ZEB4, UniRef:UniRef90_Q1RKK4
rMd_main_chr	cds	928009	928920	-	HHAMFB_05530	ftsY	signal recognition particle-docking protein FtsY	EC:3.6.5.4, GO:0003924, GO:0005047, GO:0005525, GO:0005737, GO:0005886, GO:0006614, GO:0009306, GO:0016887, KEGG:K03110, SO:0001217, UniRef:UniRef50_O05948, UniRef:UniRef90_Q1RKK5
rMd_main_chr	cds	929054	929623	-	HHAMFB_05535		YqgE/AlgH family protein	KEGG:K07735, SO:0001217, UniRef:UniRef50_Q9ZEB3, UniRef:UniRef90_Q1RKK6
rMd_main_chr	cds	929701	930348	+	HHAMFB_05540		Colicin V production family protein	SO:0001217, UniRef:UniRef50_Q92JM3, UniRef:UniRef90_A0A0F3QKU7
rMd_main_chr	cds	930426	931883	-	HHAMFB_05545		hypothetical protein	PFAM:PF01609.25
rMd_main_chr	cds	932198	932767	-	HHAMFB_05550		Cytoplasmic protein	SO:0001217, UniRef:UniRef50_Q68XU7, UniRef:UniRef90_A0A0F3QKK6
rMd_main_chr	cds	932822	934219	-	HHAMFB_05555		NAD(P) transhydrogenase subunit beta	EC:7.1.1.1, KEGG:K00325, SO:0001217, UniRef:UniRef50_A0A1C7D7V0, UniRef:UniRef90_Q1RKK9
rMd_main_chr	cds	934619	935386	-	HHAMFB_05560		Putative outer membrane protein RBE_0022	GO:0009279, SO:0001217, UniRef:UniRef50_Q9ZE71, UniRef:UniRef90_Q1RKL1
rMd_main_chr	cds	935507	936382	+	HHAMFB_05565	sam	S-adenosylmethionine uptake transporter	COG:COG0697, COG:GER, GO:0005886, GO:0006865, SO:0001217, UniRef:UniRef50_Q9ZE70, UniRef:UniRef90_Q9ZE70
rMd_main_chr	cds	936379	937623	+	HHAMFB_05570		Sugar (And other) transporter family protein	KEGG:K03762, SO:0001217, UniRef:UniRef50_Q92JG0, UniRef:UniRef90_A0A0F3QGB1
rMd_main_chr	tRNA	937891	937965	+	HHAMFB_05575	trnT	tRNA-Thr(ggt)	SO:0000270
rMd_main_chr	cds	937989	938219	-	HHAMFB_05580	bolA	BolA family transcriptional regulator	SO:0001217, UniRef:UniRef50_Q9ZCE4, UniRef:UniRef90_A0A1C3EVC7
rMd_main_chr	cds	938291	938665	+	HHAMFB_05585	rsfS	ribosome silencing factor	GO:0017148, GO:0043022, SO:0001217, UniRef:UniRef50_Q92G70, UniRef:UniRef90_A0A1C3EV90
rMd_main_chr	cds	938676	940403	+	HHAMFB_05590	kch	Voltage-gated potassium channel Kch	COG:COG1226, COG:P, SO:0001217, UniRef:UniRef50_Q92G71, UniRef:UniRef90_Q92G71
rMd_main_chr	cds	940396	940875	+	HHAMFB_05595		SH3b domain-containing protein	SO:0001217, UniRef:UniRef50_A0A261DCP4, UniRef:UniRef90_A0A1C3EV24
rMd_main_chr	cds	941080	942180	-	HHAMFB_05600		S-adenosyl-L-methionine-dependent methyltransferase family protein	KEGG:K18164, SO:0001217, UniRef:UniRef50_A0A817LRY3, UniRef:UniRef90_Q1RKL8
rMd_main_chr	cds	942159	942950	-	HHAMFB_05605	lgt	prolipoprotein diacylglyceryl transferase	EC:2.5.1.145, GO:0005886, GO:0008961, GO:0009249, GO:0016020, GO:0042158, KEGG:K13292, SO:0001217, UniRef:UniRef50_Q9ZE99, UniRef:UniRef90_A8GUC9
rMd_main_chr	cds	943271	943630	+	HHAMFB_05610		(pseudo) Mechanosensitive ion channel family protein	SO:0001217, UniRef:UniRef50_Q1RKM0, UniRef:UniRef90_A0A0F3QGC2
rMd_main_chr	cds	943646	943873	-	HHAMFB_05615		Transposase	SO:0001217, UniRef:UniRef50_A0A2U8I6X2
rMd_main_chr	cds	944124	944471	-	HHAMFB_05620		Transposase	SO:0001217, UniRef:UniRef50_A0A962QBR7
rMd_main_chr	cds	944738	945241	-	HHAMFB_05625		hypothetical protein	PFAM:PF13358.10
rMd_main_chr	cds	945261	945620	-	HHAMFB_05630		hypothetical protein	PFAM:PF01710.20, PFAM:PF13384.10
[truncated: 2,746 more rows]

## Sheet: Table S3 - IS families
Symbiont	Main chromosome or plasmid	IS family	# IS	%Genome is IS	total IS in bp	chromosome or plasmid length (bp)
[truncated: 55 more rows]

[truncated: 2 more sheets: Tale S4 - Rickettsia comp, Table S5 - Spiroplasma comp]
